# Supplementary material for: Integration of Multiomics Data Reveals Selection Characteristics of ITGB1 That Are Associated with Size Differentiation in Pigs
Source: Int J Mol Sci. 2025 Feb 13;26(4):1569. doi: 10.3390/ijms26041569 (PMC11855449; doi:10.3390/ijms26041569)
Supplement: Supplementary file 1 [file ijms-26-01569-s001.zip › Table S10.xlsx]

## Sheet: Table S10
Table S10: KEGG pathway of 11 candidate genes associated with pig body size variation
ID	Description	GeneRatio	BgRatio	pvalue	p.adjust	qvalue	geneID	Count
ssc04512	ECM-receptor interaction	3/10	89/8913	0.000109796	0.00483103	0.00288937	ITGA11/SPP1/ITGB1	3
ssc00770	Pantothenate and CoA biosynthesis	2/10	22/8913	0.000258616	0.00568954	0.00340284	ENPP1/ENPP3	2
ssc00500	Starch and sucrose metabolism	2/10	34/8913	0.00062357	0.0076937	0.00460149	ENPP1/ENPP3	2
ssc00760	Nicotinate and nicotinamide metabolism	2/10	36/8913	0.000699427	0.0076937	0.00460149	ENPP1/ENPP3	2
ssc04510	Focal adhesion	3/10	201/8913	0.00120615	0.0106141	0.00634817	ITGA11/SPP1/ITGB1	3
ssc00240	Pyrimidine metabolism	2/10	55/8913	0.00163	0.0109084	0.00652419	ENPP1/ENPP3	2
ssc04810	Regulation of actin cytoskeleton	3/10	228/8913	0.00173544	0.0109084	0.00652419	ITGA11/ITGB1/IQGAP2	3
ssc05412	Arrhythmogenic right ventricular cardiomyopathy	2/10	76/8913	0.00308917	0.0157818	0.00943889	ITGA11/ITGB1	2
ssc04610	Complement and coagulation cascades	2/10	80/8913	0.00341699	0.0157818	0.00943889	CLU/F2RL2	2
ssc01232	Nucleotide metabolism	2/10	82/8913	0.00358678	0.0157818	0.00943889	ENPP1/ENPP3	2
ssc05410	Hypertrophic cardiomyopathy	2/10	90/8913	0.00430484	0.0165403	0.0098925	ITGA11/ITGB1	2
ssc05414	Dilated cardiomyopathy	2/10	95/8913	0.00478492	0.0165403	0.0098925	ITGA11/ITGB1	2
ssc05165	Human papillomavirus infection	3/10	328/8913	0.00488689	0.0165403	0.0098925	ITGA11/SPP1/ITGB1	3
ssc04151	PI3K-Akt signaling pathway	3/10	347/8913	0.00572367	0.0179887	0.0107588	ITGA11/SPP1/ITGB1	3
ssc04670	Leukocyte transendothelial migration	2/10	114/8913	0.00682437	0.0200181	0.0119726	MMP2/ITGB1	2
ssc00230	Purine metabolism	2/10	129/8913	0.00866912	0.0238401	0.0142584	ENPP1/ENPP3	2
ssc04360	Axon guidance	2/10	182/8913	0.0167544	0.0433644	0.0259356	BMP7/ITGB1	2
ssc05205	Proteoglycans in cancer	2/10	206/8913	0.0211715	0.0517526	0.0309525	MMP2/ITGB1	2
ssc05219	Bladder cancer	1/10	39/8913	0.042926	0.0994075	0.0594542	MMP2	1
