# Supplementary material for: Integration of Multiomics Data Reveals Selection Characteristics of ITGB1 That Are Associated with Size Differentiation in Pigs
Source: Int J Mol Sci. 2025 Feb 13;26(4):1569. doi: 10.3390/ijms26041569 (PMC11855449; doi:10.3390/ijms26041569)
Supplement: Supplementary file 1 [file ijms-26-01569-s001.zip › Table S2.xlsx]

## Sheet: Table S2
Table S2: Top 5% selective sweep regions based on FST and θπ for EM pigs and HB pigs
chr	start	end	ensembl_id	FST	gene_id
14	130540001	130660000	ENSSSCG00000010692	0.862124	WDR11
1	233080001	233480000	ENSSSCG00000043640	0.811914	NPAP1
2	81540001	81720000	ENSSSCG00000014062	0.811914	-
2	81540001	81720000	ENSSSCG00000014061	0.811914	THOC3
2	82140001	82260000	ENSSSCG00000022661	0.811914	FCHO2
4	81620001	81800000	ENSSSCG00000006294	0.811914	NME7
5	103120001	103240000	ENSSSCG00000029249	0.811171	NAV3
6	72160001	72320000	ENSSSCG00000057215	0.803671	-
6	72160001	72320000	ENSSSCG00000022208	0.803671	TNFRSF1B
6	72160001	72320000	ENSSSCG00000003438	0.803671	VPS13D
13	14680001	14780000	ENSSSCG00000041813	0.803229	CMC1
13	14680001	14780000	ENSSSCG00000028258	0.803229	AZI2
6	92960001	93060000	ENSSSCG00000003640	0.802249	GRIK3
6	93300001	93580000	ENSSSCG00000037815	0.802249	ZC3H12A
6	93300001	93580000	ENSSSCG00000034611	0.802249	MEAF6
6	93920001	94100000	ENSSSCG00000003642	0.802249	INPP5B
6	93920001	94100000	ENSSSCG00000003643	0.802249	SF3A3
6	93920001	94100000	ENSSSCG00000003644	0.802249	FHL3
6	93920001	94100000	ENSSSCG00000003645	0.802249	UTP11
6	93920001	94100000	ENSSSCG00000003646	0.802249	POU3F1
6	82080001	82420000	ENSSSCG00000003541	0.80175	STPG1
6	82080001	82420000	ENSSSCG00000003543	0.80175	NIPAL3
6	82080001	82420000	ENSSSCG00000024818	0.80175	RCAN3
6	82080001	82420000	ENSSSCG00000032947	0.80175	SRRM1
6	82080001	82420000	ENSSSCG00000042897	0.80175	-
6	82080001	82420000	ENSSSCG00000038994	0.80175	CLIC4
6	82580001	82760000	ENSSSCG00000032686	0.80175	RUNX3
6	82940001	83120000	ENSSSCG00000030682	0.80175	MACO1
6	82940001	83120000	ENSSSCG00000003549	0.80175	LDLRAP1
6	82940001	83120000	ENSSSCG00000023235	0.80175	MAN1C1
6	83720001	83860000	ENSSSCG00000057268	0.80175	CD52
6	83720001	83860000	ENSSSCG00000033539	0.80175	CRYBG2
6	83720001	83860000	ENSSSCG00000040579	0.80175	ZNF683
6	83720001	83860000	ENSSSCG00000003557	0.80175	LIN28A
6	83720001	83860000	ENSSSCG00000033516	0.80175	DHDDS
6	83720001	83860000	ENSSSCG00000003555	0.80175	HMGN2
6	83880001	84140000	ENSSSCG00000003558	0.80175	RPS6KA1
6	83880001	84140000	ENSSSCG00000003559	0.80175	ARID1A
6	83880001	84140000	ENSSSCG00000040007	0.80175	PIGV
6	84220001	84320000	ENSSSCG00000003565	0.80175	NR0B2
6	84220001	84320000	ENSSSCG00000003566	0.80175	NUDC
6	84220001	84320000	ENSSSCG00000003567	0.80175	KDF1
6	84220001	84320000	ENSSSCG00000040871	0.80175	-
6	84220001	84320000	ENSSSCG00000027325	0.80175	TRNP1
6	84220001	84320000	ENSSSCG00000036755	0.80175	-
6	84340001	84440000	ENSSSCG00000003569	0.80175	SLC9A1
8	130820001	131080000	ENSSSCG00000009215	0.80175	-
8	130820001	131080000	ENSSSCG00000055653	0.80175	ABCG2B
8	130820001	131080000	ENSSSCG00000009217	0.80175	PKD2
8	130820001	131080000	ENSSSCG00000009216	0.80175	SPP1
17	2640001	2820000	ENSSSCG00000038257	0.80175	SGCZ
1	236320001	236660000	ENSSSCG00000005308	0.80125	RUSC2
1	236320001	236660000	ENSSSCG00000005309	0.80125	CIMIP2B
1	236320001	236660000	ENSSSCG00000005310	0.80125	TESK1
1	236320001	236660000	ENSSSCG00000005311	0.80125	CD72
1	236320001	236660000	ENSSSCG00000005312	0.80125	SIT1
1	236320001	236660000	ENSSSCG00000005313	0.80125	CCDC107
1	236320001	236660000	ENSSSCG00000005314	0.80125	ARHGEF39
1	236320001	236660000	ENSSSCG00000059309	0.80125	CA9
1	236320001	236660000	ENSSSCG00000005316	0.80125	TPM2
1	236320001	236660000	ENSSSCG00000005317	0.80125	TLN1
1	236320001	236660000	ENSSSCG00000005318	0.80125	CREB3
1	236320001	236660000	ENSSSCG00000005319	0.80125	GBA2
1	236320001	236660000	ENSSSCG00000005320	0.80125	RGP1
1	236320001	236660000	ENSSSCG00000038905	0.80125	MSMP
1	236320001	236660000	ENSSSCG00000005322	0.80125	NPR2
1	236320001	236660000	ENSSSCG00000025842	0.80125	SPAG8
1	236320001	236660000	ENSSSCG00000005324	0.80125	FAM221B
1	236320001	236660000	ENSSSCG00000005325	0.80125	TMEM8B
1	236320001	236660000	ENSSSCG00000005326	0.80125	LOC100152003
1	236320001	236660000	ENSSSCG00000052495	0.80125	LOC100157239
1	236320001	236660000	ENSSSCG00000053440	0.80125	LOC110257045
1	236320001	236660000	ENSSSCG00000052133	0.80125	LOC110257046
1	236320001	236660000	ENSSSCG00000059200	0.80125	LOC110257048
1	236320001	236660000	ENSSSCG00000054674	0.80125	LOC100518591
4	56540001	56720000	ENSSSCG00000006156	0.80125	TPD52
4	56540001	56720000	ENSSSCG00000052833	0.80125	MRPS28
4	57000001	57180000	ENSSSCG00000006160	0.80125	STMN2
4	57000001	57180000	ENSSSCG00000048552	0.80125	-
4	57440001	57620000	ENSSSCG00000048309	0.80125	-
10	43500001	43680000	ENSSSCG00000011033	0.79805	VIM
10	43500001	43680000	ENSSSCG00000011034	0.79805	ST8SIA6
17	43500001	43720000	ENSSSCG00000007355	0.79805	TOP1
6	73580001	73760000	ENSSSCG00000054874	0.789158	-
1	14400001	14560000	ENSSSCG00000025777	0.788997	ESR1
1	30860001	31000000	ENSSSCG00000004177	0.788997	RPS12
1	30860001	31000000	ENSSSCG00000004178	0.788997	SLC18B1
1	30860001	31000000	ENSSSCG00000004179	0.788997	-
1	30860001	31000000	ENSSSCG00000004180	0.788997	VNN3
10	44480001	44660000	ENSSSCG00000047783	0.788997	-
10	45160001	45280000	ENSSSCG00000011042	0.788997	RSU1
2	880001	1060000	ENSSSCG00000037337	0.783497	BRSK2
2	880001	1060000	ENSSSCG00000037847	0.783497	MOB2
2	880001	1060000	ENSSSCG00000032911	0.783497	DUSP8
2	880001	1060000	ENSSSCG00000050462	0.783497	-
4	81900001	82060000	ENSSSCG00000006296	0.783497	ATP1B1
6	81900001	82000000	ENSSSCG00000032860	0.783497	IFNLR1
1	265280001	265440000	ENSSSCG00000005588	0.783424	NR5A1
1	265280001	265440000	ENSSSCG00000005589	0.783424	NR6A1
1	120220001	120340000	ENSSSCG00000032517	0.779037	DMXL2
1	120220001	120340000	ENSSSCG00000004632	0.779037	GLDN
6	64240001	64360000	ENSSSCG00000040944	0.779037	SKI
6	64240001	64360000	ENSSSCG00000060855	0.779037	-
6	64240001	64360000	ENSSSCG00000026626	0.779037	RER1
6	64240001	64360000	ENSSSCG00000027916	0.779037	PEX10
6	64240001	64360000	ENSSSCG00000029744	0.779037	PLCH2
6	81080001	81340000	ENSSSCG00000025500	0.778447	HTR1D
6	81080001	81340000	ENSSSCG00000023761	0.778447	HNRNPR
6	81080001	81340000	ENSSSCG00000035332	0.778447	ZNF436
6	81080001	81340000	ENSSSCG00000032674	0.778447	TCEA3
6	81080001	81340000	ENSSSCG00000028108	0.778447	ASAP3
4	47000001	47160000	ENSSSCG00000024096	0.777288	RIPK2
4	60780001	61040000	ENSSSCG00000006171	0.777288	CRISPLD1
4	61360001	61640000	ENSSSCG00000006173	0.777288	GDAP1
4	61360001	61640000	ENSSSCG00000006174	0.777288	JPH1
8	131300001	131600000	ENSSSCG00000009220	0.777288	DMP1
8	131300001	131600000	ENSSSCG00000009221	0.777288	-
8	131300001	131600000	ENSSSCG00000009222	0.777288	SPARCL1
8	131300001	131600000	ENSSSCG00000053724	0.777288	NUDT9
8	131300001	131600000	ENSSSCG00000009225	0.777288	LOC100520923
8	131300001	131600000	ENSSSCG00000057393	0.777288	HSD17B13
1	236800001	236980000	ENSSSCG00000034362	0.774744	-
1	236800001	236980000	ENSSSCG00000005338	0.774744	RECK
1	236800001	236980000	ENSSSCG00000031236	0.774744	GLIPR2
1	236800001	236980000	ENSSSCG00000005340	0.774744	CCIN
1	236800001	236980000	ENSSSCG00000037131	0.774744	CLTA
17	57420001	57600000	ENSSSCG00000007500	0.774744	-
17	57420001	57600000	ENSSSCG00000007501	0.774744	BMP7
14	2780001	2920000	ENSSSCG00000009593	0.773268	ROR2
15	30060001	30240000	ENSSSCG00000054656	0.771671	TFCP2L1
10	60740001	60880000	ENSSSCG00000011121	0.765163	CELF2
1	243400001	243540000	ENSSSCG00000005400	0.764708	GRIN3A
6	29520001	29680000	ENSSSCG00000034192	0.764253	GNAO1
7	86060001	86240000	ENSSSCG00000002266	0.761219	CHD2
6	153660001	153840000	ENSSSCG00000031912	0.760884	JUN
6	153660001	153840000	ENSSSCG00000003830	0.760884	MYSM1
17	55580001	55760000	ENSSSCG00000007488	0.760884	DOK5
17	55580001	55760000	ENSSSCG00000030971	0.760884	-
17	55580001	55760000	ENSSSCG00000041198	0.760884	-
17	55580001	55760000	ENSSSCG00000047657	0.760884	-
17	56580001	56760000	ENSSSCG00000007490	0.760884	CBLN4
18	25840001	25960000	ENSSSCG00000016618	0.76062	CPED1
18	25840001	25960000	ENSSSCG00000016619	0.76062	ING3
1	35580001	35700000	ENSSSCG00000004212	0.759809	LOC100511607
1	35580001	35700000	ENSSSCG00000004213	0.759809	-
1	35580001	35700000	ENSSSCG00000038602	0.759809	MTCL3
14	92200001	92380000	ENSSSCG00000029576	0.759602	ZNF239
14	92200001	92380000	ENSSSCG00000056090	0.759602	-
14	92200001	92380000	ENSSSCG00000040185	0.759602	TFAM
14	92200001	92380000	ENSSSCG00000033323	0.759602	UBE2D1
14	92200001	92380000	ENSSSCG00000035762	0.759602	-
3	132060001	132240000	ENSSSCG00000029334	0.759503	MYT1L
4	69800001	69980000	ENSSSCG00000022092	0.753433	CYP7B1
4	69800001	69980000	ENSSSCG00000059145	0.753433	BHLHE22
4	69800001	69980000	ENSSSCG00000063449	0.753433	-
14	85900001	86060000	ENSSSCG00000059672	0.753433	-
2	87840001	87980000	ENSSSCG00000014110	0.752843	DMGDH
2	87840001	87980000	ENSSSCG00000054426	0.752843	BHMT2
2	87840001	87980000	ENSSSCG00000053764	0.752843	-
2	87840001	87980000	ENSSSCG00000014108	0.752843	BHMT
6	74060001	74260000	ENSSSCG00000043303	0.752843	-
6	74060001	74260000	ENSSSCG00000037676	0.752843	-
10	44340001	44460000	ENSSSCG00000011040	0.752253	CACNB2
3	14140001	14280000	ENSSSCG00000007727	0.749668	AUTS2
10	37240001	37400000	ENSSSCG00000049106	0.749296	-
10	37680001	37860000	ENSSSCG00000040988	0.749296	-
10	59280001	59460000	ENSSSCG00000011111	0.749296	CAMK1D
13	34400001	34580000	ENSSSCG00000011433	0.748729	WDR82
13	34400001	34580000	ENSSSCG00000011432	0.748729	GLYCTK
13	34400001	34580000	ENSSSCG00000028184	0.748729	DNAH1
13	34400001	34580000	ENSSSCG00000011438	0.748729	BAP1
13	34400001	34580000	ENSSSCG00000011439	0.748729	PHF7
13	34400001	34580000	ENSSSCG00000011440	0.748729	SEMA3G
6	141620001	141800000	ENSSSCG00000025085	0.745941	NEGR1
6	141620001	141800000	ENSSSCG00000049727	0.745941	-
1	264800001	264920000	ENSSSCG00000005585	0.73853	DENND1A
1	264800001	264920000	ENSSSCG00000005586	0.73853	LHX2
5	88880001	89040000	ENSSSCG00000024563	0.738477	CEP83
5	88880001	89040000	ENSSSCG00000000907	0.738477	PLXNC1
5	88880001	89040000	ENSSSCG00000048542	0.738477	-
6	148240001	148420000	ENSSSCG00000004829	0.738114	CACHD1
6	148240001	148420000	ENSSSCG00000003811	0.738114	ROR1
8	99160001	99340000	ENSSSCG00000036155	0.738114	FAT4
1	232400001	232660000	ENSSSCG00000005288	0.737029	TLE4
1	248560001	248660000	ENSSSCG00000005437	0.737029	KLF4
6	81660001	81820000	ENSSSCG00000027849	0.73444	CNR2
6	81660001	81820000	ENSSSCG00000023326	0.73444	PNRC2
6	81660001	81820000	ENSSSCG00000036293	0.73444	SRSF10
6	81660001	81820000	ENSSSCG00000036534	0.73444	MYOM3
4	68420001	68520000	ENSSSCG00000006215	0.729815	CRH
4	68420001	68520000	ENSSSCG00000006216	0.729815	TRIM55
14	12180001	12300000	ENSSSCG00000009676	0.729216	ZNF395
14	12180001	12300000	ENSSSCG00000058717	0.729216	-
14	12180001	12300000	ENSSSCG00000052939	0.729216	FBXO16
14	12180001	12300000	ENSSSCG00000009679	0.729216	FZD3
1	230120001	230320000	ENSSSCG00000005282	0.727162	VPS13A
8	2520001	2680000	ENSSSCG00000032151	0.727162	CPZ
8	2520001	2680000	ENSSSCG00000033873	0.727162	TRMT44
3	64260001	64440000	ENSSSCG00000062035	0.723835	-
3	64260001	64440000	ENSSSCG00000061603	0.723835	-
8	122380001	122560000	ENSSSCG00000009188	0.723835	STPG2
1	268040001	268140000	ENSSSCG00000005614	0.723179	NIBAN2
1	268040001	268140000	ENSSSCG00000005617	0.723179	STXBP1
9	21920001	22220000	ENSSSCG00000029865	0.722862	GRM5
9	21920001	22220000	ENSSSCG00000052702	0.722862	-
9	22920001	23100000	ENSSSCG00000027093	0.722862	FOLH1B
9	22920001	23100000	ENSSSCG00000028810	0.722862	LOC100623167
9	22920001	23100000	ENSSSCG00000038588	0.722862	-
9	22920001	23100000	ENSSSCG00000046061	0.722862	-
9	22920001	23100000	ENSSSCG00000014931	0.722862	-
9	22920001	23100000	ENSSSCG00000014930	0.722862	LOC100737224
9	22920001	23100000	ENSSSCG00000049020	0.722862	-
9	22920001	23100000	ENSSSCG00000014929	0.722862	UBTFL1
9	22920001	23100000	ENSSSCG00000024966	0.722862	LOC106504145
4	91960001	92140000	ENSSSCG00000022686	0.721862	LOC100626697
4	91960001	92140000	ENSSSCG00000030145	0.721862	LOC100626785
4	91960001	92140000	ENSSSCG00000006450	0.721862	CD1E
4	91960001	92140000	ENSSSCG00000006452	0.721862	PCD1B
4	91960001	92140000	ENSSSCG00000030958	0.721862	-
4	91960001	92140000	ENSSSCG00000058723	0.721862	CD1D
4	91960001	92140000	ENSSSCG00000060062	0.721862	-
1	262300001	262480000	ENSSSCG00000005530	0.720977	LHX6
1	262300001	262480000	ENSSSCG00000030089	0.720977	RBM18
1	262300001	262480000	ENSSSCG00000005532	0.720977	MRRF
1	262300001	262480000	ENSSSCG00000005533	0.720977	PTGS1
6	71220001	71400000	ENSSSCG00000023126	0.720237	TARDBP
6	71220001	71400000	ENSSSCG00000003410	0.720237	MASP2
6	71220001	71400000	ENSSSCG00000055869	0.720237	SRM
6	71220001	71400000	ENSSSCG00000003412	0.720237	EXOSC10
6	71220001	71400000	ENSSSCG00000003413	0.720237	MTOR
6	71220001	71400000	ENSSSCG00000003414	0.720237	ANGPTL7
14	105860001	105960000	ENSSSCG00000010485	0.720237	TBC1D12
14	105860001	105960000	ENSSSCG00000010486	0.720237	HELLS
14	105860001	105960000	ENSSSCG00000057811	0.720237	-
6	142380001	142480000	ENSSSCG00000003789	0.716669	CTH
6	116040001	116260000	ENSSSCG00000003732	0.710717	MEP1B
6	116040001	116260000	ENSSSCG00000003731	0.710717	GAREM1
6	116040001	116260000	ENSSSCG00000050585	0.710717	-
2	100640001	100800000	ENSSSCG00000027608	0.70976	ARB2A
7	101780001	101960000	ENSSSCG00000028942	0.708812	-
3	125280001	125420000	ENSSSCG00000008629	0.707989	ROCK2
1	238220001	238400000	ENSSSCG00000005347	0.706978	POLR1E
1	238220001	238400000	ENSSSCG00000005350	0.706978	FBXO10
1	238220001	238400000	ENSSSCG00000058091	0.706978	TOMM5
1	238220001	238400000	ENSSSCG00000005352	0.706978	FRMPD1
1	238500001	238620000	ENSSSCG00000005354	0.706978	TRMT10B
1	238500001	238620000	ENSSSCG00000005355	0.706978	EXOSC3
1	238500001	238620000	ENSSSCG00000005356	0.706978	DCAF10
1	248120001	248260000	ENSSSCG00000031592	0.706978	ZNF462
1	180740001	180920000	ENSSSCG00000005025	0.706801	TRIM9
1	180740001	180920000	ENSSSCG00000046029	0.706801	-
16	61880001	62040000	ENSSSCG00000033558	0.706371	GABRB2
10	24760001	24940000	ENSSSCG00000010928	0.705764	KDM5B
10	24760001	24940000	ENSSSCG00000021179	0.705764	-
10	24760001	24940000	ENSSSCG00000053080	0.705764	RABIF
10	24760001	24940000	ENSSSCG00000022787	0.705764	KLHL12
10	24760001	24940000	ENSSSCG00000034258	0.705764	-
10	24760001	24940000	ENSSSCG00000010931	0.705764	ADIPOR1
10	24760001	24940000	ENSSSCG00000010929	0.705764	-
11	16760001	16860000	ENSSSCG00000024765	0.705764	LOC100625149
11	16760001	16860000	ENSSSCG00000024385	0.705764	RNASEH2B
5	34600001	34720000	ENSSSCG00000031173	0.696878	KCNMB4
5	34600001	34720000	ENSSSCG00000000504	0.696878	PTPRB
6	19480001	19640000	ENSSSCG00000025503	0.696878	ADGRG5
6	19480001	19640000	ENSSSCG00000002815	0.696878	ADGRG1
6	19480001	19640000	ENSSSCG00000002814	0.696878	ADGRG3
6	19480001	19640000	ENSSSCG00000002817	0.696878	DRC7
6	19480001	19640000	ENSSSCG00000002813	0.696878	KATNB1
10	59760001	59860000	ENSSSCG00000011112	0.693639	CDC123
10	59760001	59860000	ENSSSCG00000011113	0.693639	NUDT5
10	59760001	59860000	ENSSSCG00000011114	0.693639	SEC61A2
10	59760001	59860000	ENSSSCG00000039539	0.693639	DHTKD1
2	16560001	16680000	ENSSSCG00000013267	0.691863	PEX16
2	16560001	16680000	ENSSSCG00000056689	0.691863	FREY1
2	16560001	16680000	ENSSSCG00000013269	0.691863	MAPK8IP1
2	16560001	16680000	ENSSSCG00000013270	0.691863	CRY2
2	16560001	16680000	ENSSSCG00000025647	0.691863	SLC35C1
18	55940001	56100000	ENSSSCG00000037391	0.691473	ZNF775
18	55940001	56100000	ENSSSCG00000055529	0.691473	-
5	11160001	11340000	ENSSSCG00000033551	0.690363	CACNG2
5	11160001	11340000	ENSSSCG00000000141	0.690363	EIF3D
5	11160001	11340000	ENSSSCG00000000142	0.690363	FOXRED2
5	11160001	11340000	ENSSSCG00000000144	0.690363	TXN2
7	1180001	1360000	ENSSSCG00000000994	0.690363	GMDS
14	11220001	11360000	ENSSSCG00000009666	0.690363	EPHX2
14	11220001	11360000	ENSSSCG00000009667	0.690363	GULO
14	11220001	11360000	ENSSSCG00000009668	0.690363	CLU
2	45780001	45960000	ENSSSCG00000013395	0.689931	BTBD10
2	45780001	45960000	ENSSSCG00000013397	0.689931	ARNTL
6	29920001	30100000	ENSSSCG00000002827	0.686052	SLC6A2
6	29920001	30100000	ENSSSCG00000002828	0.686052	LPCAT2
6	29920001	30100000	ENSSSCG00000002829	0.686052	MMP2
1	239080001	239260000	ENSSSCG00000005361	0.684273	ALDH1B1
1	239080001	239260000	ENSSSCG00000005360	0.684273	IGFBPL1
1	239080001	239260000	ENSSSCG00000040711	0.684273	LOC102168060
1	239080001	239260000	ENSSSCG00000045508	0.684273	CCDC180
1	239620001	239800000	ENSSSCG00000005369	0.684273	FOXE1
1	239620001	239800000	ENSSSCG00000005371	0.684273	TRMO
6	157480001	157620000	ENSSSCG00000027525	0.678178	DHCR24
6	157480001	157620000	ENSSSCG00000027362	0.678178	CIMAP2
6	157480001	157620000	ENSSSCG00000056444	0.678178	TTC22
6	157480001	157620000	ENSSSCG00000003843	0.678178	PARS2
6	157480001	157620000	ENSSSCG00000003844	0.678178	TTC4
16	68000001	68180000	ENSSSCG00000054270	0.677635	-
14	25440001	25620000	ENSSSCG00000038915	0.677091	TMEM132D
17	53440001	53660000	ENSSSCG00000058830	0.675534	ZFP64
5	69920001	70100000	ENSSSCG00000000770	0.675288	MICAL3
17	52700001	52880000	ENSSSCG00000007477	0.675098	NFATC2
2	87180001	87400000	ENSSSCG00000034795	0.672988	SCAMP1
2	87180001	87400000	ENSSSCG00000028536	0.672988	LHFPL2
4	76440001	76740000	ENSSSCG00000042752	0.672988	-
7	112520001	112720000	ENSSSCG00000024377	0.672988	RPS6KA5
1	67140001	67320000	ENSSSCG00000004357	0.672279	SIM1
1	247540001	247720000	ENSSSCG00000048390	0.672279	-
2	84280001	84380000	ENSSSCG00000014079	0.672279	ANKRD31
5	6860001	7000000	ENSSSCG00000034405	0.670241	MEI1
5	6860001	7000000	ENSSSCG00000057322	0.670241	-
5	6860001	7000000	ENSSSCG00000000058	0.670241	SNU13
5	6860001	7000000	ENSSSCG00000000059	0.670241	XRCC6
5	6860001	7000000	ENSSSCG00000034265	0.670241	DESI1
5	6860001	7000000	ENSSSCG00000000061	0.670241	PMM1
5	6860001	7000000	ENSSSCG00000000062	0.670241	CSDC2
5	6860001	7000000	ENSSSCG00000000063	0.670241	POLR3H
14	121220001	121400000	ENSSSCG00000010626	0.670241	RBM20
14	121220001	121400000	ENSSSCG00000010627	0.670241	PDCD4
14	121220001	121400000	ENSSSCG00000055707	0.670241	BBIP1
14	121220001	121400000	ENSSSCG00000010628	0.670241	SHOC2
14	122400001	122580000	ENSSSCG00000010631	0.670241	GPAM
3	65900001	66060000	ENSSSCG00000042171	0.664099	-
10	33900001	34080000	ENSSSCG00000030408	0.664099	RIGI
10	33900001	34080000	ENSSSCG00000023807	0.664099	ACO1
12	42700001	42800000	ENSSSCG00000017735	0.663907	RHOT1
12	42700001	42800000	ENSSSCG00000017737	0.663907	RNF135
10	20360001	20540000	ENSSSCG00000010900	0.663638	DENND1B
3	32300001	32440000	ENSSSCG00000027101	0.662268	TVP23A
3	32300001	32440000	ENSSSCG00000024488	0.662268	NUBP1
3	32300001	32440000	ENSSSCG00000007904	0.662268	TEKT5
10	32300001	32480000	ENSSSCG00000039342	0.662268	DNAI1
10	32300001	32480000	ENSSSCG00000058971	0.662268	FAM219A
10	32300001	32480000	ENSSSCG00000010980	0.662268	SPMIP6
10	32300001	32480000	ENSSSCG00000033196	0.662268	MYORG
10	32300001	32480000	ENSSSCG00000010981	0.662268	NUDT2
10	32300001	32480000	ENSSSCG00000010984	0.662268	KIF24
2	52360001	52540000	ENSSSCG00000013973	0.662255	LYPD8
2	52360001	52540000	ENSSSCG00000039869	0.662255	-
11	25220001	25400000	ENSSSCG00000029837	0.662255	VWA8
1	12080001	12180000	ENSSSCG00000004070	0.660145	SCAF8
2	101480001	101620000	ENSSSCG00000025286	0.659704	MCTP1
1	166260001	166440000	ENSSSCG00000004961	0.65915	ITGA11
1	224140001	224280000	ENSSSCG00000005257	0.658919	TRPM3
1	229580001	229760000	ENSSSCG00000039009	0.65837	-
12	50600001	50700000	ENSSSCG00000017885	0.65782	SMTNL2
12	50600001	50700000	ENSSSCG00000017886	0.65782	FBXO39
12	50600001	50700000	ENSSSCG00000056284	0.65782	XAF1
12	50600001	50700000	ENSSSCG00000017888	0.65782	SLC13A5
1	72840001	73060000	ENSSSCG00000004374	0.657686	QRSL1
17	32240001	32420000	ENSSSCG00000007155	0.65732	DNAAF9
4	30180001	30360000	ENSSSCG00000006035	0.650374	ANGPT1
1	218800001	218940000	ENSSSCG00000039823	0.649016	LOC106509183
10	23880001	24000000	ENSSSCG00000010915	0.649016	NAV1
10	23880001	24000000	ENSSSCG00000031634	0.649016	-
15	117460001	117620000	ENSSSCG00000016173	0.649016	ATIC
4	3020001	3120000	ENSSSCG00000005933	0.645496	CHRAC1
4	3020001	3120000	ENSSSCG00000005934	0.645496	TRAPPC9
3	114860001	115000000	ENSSSCG00000055154	0.643443	-
3	114860001	115000000	ENSSSCG00000008593	0.643443	KLHL29
13	79700001	79800000	ENSSSCG00000037344	0.64219	-
1	179720001	179900000	ENSSSCG00000036735	0.641267	VCPKMT
6	4900001	5020000	ENSSSCG00000002684	0.640713	CDH13
3	79960001	80140000	ENSSSCG00000008378	0.640158	FAM161A
3	79960001	80140000	ENSSSCG00000038591	0.640158	-
10	56900001	57080000	ENSSSCG00000011103	0.637689	PARD3
1	263260001	263360000	ENSSSCG00000056140	0.636723	LOC110259694
1	263260001	263360000	ENSSSCG00000059550	0.636723	-
1	263360001	263700000	ENSSSCG00000055555	0.636723	LOC110259704
1	263360001	263700000	ENSSSCG00000055627	0.636723	LOC110257123
1	263360001	263700000	ENSSSCG00000044533	0.636723	LOC396787
10	56120001	56260000	ENSSSCG00000011101	0.636356	ITGB1
2	85440001	85640000	ENSSSCG00000014088	0.635889	IQGAP2
2	85440001	85640000	ENSSSCG00000037582	0.635889	-
7	107760001	107860000	ENSSSCG00000040166	0.634217	FLRT2
8	118060001	118160000	ENSSSCG00000009162	0.634217	SLC9B1
8	118060001	118160000	ENSSSCG00000009164	0.634217	CISD2
8	119280001	119520000	ENSSSCG00000009172	0.634217	PPP3CA
15	92860001	93040000	ENSSSCG00000016033	0.631591	GULP1
1	162360001	162500000	ENSSSCG00000004919	0.630692	NEDD4L
17	59100001	59320000	ENSSSCG00000007521	0.626866	NELFCD
17	59100001	59320000	ENSSSCG00000007522	0.626866	CTSZ
17	59100001	59320000	ENSSSCG00000007523	0.626866	TUBB1
17	59100001	59320000	ENSSSCG00000060915	0.626866	-
17	59100001	59320000	ENSSSCG00000007525	0.626866	PRELID3B
17	59100001	59320000	ENSSSCG00000007526	0.626866	ZNF831
5	42420001	42520000	ENSSSCG00000034407	0.626059	AMN1
13	72120001	72240000	ENSSSCG00000011619	0.626059	EEFSEC
13	72120001	72240000	ENSSSCG00000011620	0.626059	RUVBL1
6	3240001	3420000	ENSSSCG00000056302	0.625946	GINS2
6	3240001	3420000	ENSSSCG00000002664	0.625946	GSE1
13	190280001	190400000	ENSSSCG00000012026	0.625946	ADAMTS1
13	190280001	190400000	ENSSSCG00000012027	0.625946	ADAMTS5
14	90280001	90440000	ENSSSCG00000010396	0.625946	PARG
16	3280001	3400000	ENSSSCG00000032827	0.625946	DNAH5
8	136160001	136340000	ENSSSCG00000053473	0.625559	-
2	131480001	131620000	ENSSSCG00000056267	0.624831	-
10	52600001	52760000	ENSSSCG00000011082	0.617076	COMMD3
10	55760001	55900000	ENSSSCG00000033395	0.617076	-
10	55760001	55900000	ENSSSCG00000032896	0.617076	-
12	25060001	25240000	ENSSSCG00000017543	0.617076	CALCOCO2
12	25060001	25240000	ENSSSCG00000017544	0.617076	ATP5MC1
12	25060001	25240000	ENSSSCG00000025638	0.617076	UBE2Z
12	25060001	25240000	ENSSSCG00000021461	0.617076	SNF8
12	25060001	25240000	ENSSSCG00000026330	0.617076	GIP
12	25060001	25240000	ENSSSCG00000023128	0.617076	IGF2BP1
3	125940001	126060000	ENSSSCG00000008635	0.614657	NOL10
10	52400001	52580000	ENSSSCG00000011079	0.610558	PIP4K2A
10	52400001	52580000	ENSSSCG00000011080	0.610558	SPAG6
1	215060001	215160000	ENSSSCG00000005198	0.609071	KDM4C
3	96560001	96680000	ENSSSCG00000008452	0.609071	LRPPRC
3	96560001	96680000	ENSSSCG00000008453	0.609071	ABCG8
3	96560001	96680000	ENSSSCG00000035912	0.609071	ABCG5
3	96560001	96680000	ENSSSCG00000038383	0.609071	DYNC2LI1
4	81400001	81580000	ENSSSCG00000006289	0.609071	F5
4	81400001	81580000	ENSSSCG00000006290	0.609071	SLC19A2
4	81400001	81580000	ENSSSCG00000028804	0.609071	CCDC181
4	81400001	81580000	ENSSSCG00000022396	0.609071	BLZF1
10	54460001	54600000	ENSSSCG00000032444	0.609071	PLXDC2
3	57940001	58040000	ENSSSCG00000023294	0.605755	KRCC1
3	57940001	58040000	ENSSSCG00000008213	0.605755	CD8B
3	57940001	58040000	ENSSSCG00000008217	0.605755	CD8A
3	57940001	58040000	ENSSSCG00000035478	0.605755	RMND5A
2	12060001	12240000	ENSSSCG00000053103	0.60446	LOC100523946
2	12060001	12240000	ENSSSCG00000060285	0.60446	LOC100516591
2	12060001	12240000	ENSSSCG00000060122	0.60446	LOC110259715
2	12060001	12240000	ENSSSCG00000037942	0.60446	-
2	12060001	12240000	ENSSSCG00000031303	0.60446	-
2	12060001	12240000	ENSSSCG00000050458	0.60446	MPEG1
2	12060001	12240000	ENSSSCG00000013145	0.60446	DTX4
5	63080001	63200000	ENSSSCG00000039580	0.60446	FOXJ2
5	63080001	63200000	ENSSSCG00000025179	0.60446	NECAP1
5	63080001	63200000	ENSSSCG00000060315	0.60446	LOC110260747
7	111040001	111160000	ENSSSCG00000002429	0.603747	FOXN3
3	126340001	126540000	ENSSSCG00000031741	0.603366	RRM2
3	126340001	126540000	ENSSSCG00000040267	0.603366	CYS1
3	126340001	126540000	ENSSSCG00000038643	0.603366	KLF11
3	126340001	126540000	ENSSSCG00000026068	0.603366	GRHL1
3	126340001	126540000	ENSSSCG00000008637	0.603366	TAF1B
5	10780001	10880000	ENSSSCG00000000136	0.60329	CSF2RB
5	10780001	10880000	ENSSSCG00000000137	0.60329	NCF4
3	103400001	103580000	ENSSSCG00000008501	0.602273	VIT
3	103400001	103580000	ENSSSCG00000008503	0.602273	FEZ2
13	129180001	129360000	ENSSSCG00000038584	0.602089	FGF12
1	182440001	182580000	ENSSSCG00000005041	0.596428	FERMT2
6	11420001	11560000	ENSSSCG00000023125	0.596428	CNTNAP4
6	15700001	15960000	ENSSSCG00000002752	0.59592	ZFHX3
1	268460001	268640000	ENSSSCG00000005631	0.594904	-
1	268460001	268640000	ENSSSCG00000005636	0.594904	SLC25A25
1	268460001	268640000	ENSSSCG00000022655	0.594904	PTGES2
1	268460001	268640000	ENSSSCG00000005638	0.594904	LCN2
1	268460001	268640000	ENSSSCG00000022295	0.594904	-
1	268460001	268640000	ENSSSCG00000005640	0.594904	CIZ1
10	34200001	34300000	ENSSSCG00000046623	0.594395	-
10	34200001	34300000	ENSSSCG00000051410	0.594395	-
1	53220001	53380000	ENSSSCG00000026943	0.59156	MRAP2
1	53220001	53380000	ENSSSCG00000004289	0.59156	CEP162
12	53180001	53300000	ENSSSCG00000037973	0.584233	-
12	53180001	53300000	ENSSSCG00000017968	0.584233	CNTROB
12	53180001	53300000	ENSSSCG00000025345	0.584233	GUCY2D
12	53180001	53300000	ENSSSCG00000017978	0.584233	ALOX15B
12	53180001	53300000	ENSSSCG00000017980	0.584233	ALOX12B
17	53200001	53380000	ENSSSCG00000007481	0.584233	-
1	167000001	167180000	ENSSSCG00000026078	0.583912	GLCE
1	167000001	167180000	ENSSSCG00000004968	0.583912	PAQR5
10	40520001	40660000	ENSSSCG00000035848	0.583912	-
6	6920001	7020000	ENSSSCG00000002690	0.583383	GAN
6	6920001	7020000	ENSSSCG00000036572	0.583383	BCO1
15	91480001	91620000	ENSSSCG00000055460	0.583383	ZC3H15
15	91480001	91620000	ENSSSCG00000016027	0.583383	ITGAV
10	40860001	41040000	ENSSSCG00000011020	0.583067	JCAD
6	7420001	7520000	ENSSSCG00000038128	0.582717	CDYL2
7	116780001	116960000	ENSSSCG00000002496	0.581948	GLRX5
7	116780001	116960000	ENSSSCG00000002497	0.581948	TCL1B
7	116780001	116960000	ENSSSCG00000002498	0.581948	TCL1A
9	27100001	27220000	ENSSSCG00000057084	0.565675	-
9	27100001	27220000	ENSSSCG00000057445	0.565675	-
9	27100001	27220000	ENSSSCG00000054911	0.565675	-
9	27100001	27220000	ENSSSCG00000014965	0.565675	ENDOD1
9	27100001	27220000	ENSSSCG00000037015	0.565675	SESN3
7	120540001	120640000	ENSSSCG00000037284	0.565629	CCDC85C
7	120540001	120640000	ENSSSCG00000022794	0.565629	HHIPL1
9	128500001	128700000	ENSSSCG00000023451	0.565472	KCNK2
15	4040001	4220000	ENSSSCG00000015668	0.565472	ORC4
15	4040001	4220000	ENSSSCG00000015669	0.565472	ACVR2A
1	219060001	219240000	ENSSSCG00000005228	0.564471	-
1	219060001	219240000	ENSSSCG00000005229	0.564471	VLDLR
1	219060001	219240000	ENSSSCG00000040670	0.564471	-
1	219500001	219680000	ENSSSCG00000052990	0.564471	-
1	219500001	219680000	ENSSSCG00000041522	0.564471	-
1	219500001	219680000	ENSSSCG00000005232	0.564471	-
1	229780001	229960000	ENSSSCG00000060679	0.564471	-
1	229780001	229960000	ENSSSCG00000005279	0.564471	-
1	214920001	215040000	ENSSSCG00000046128	0.564017	-
15	71640001	71820000	ENSSSCG00000015903	0.564017	SLC38A11
15	71640001	71820000	ENSSSCG00000015911	0.564017	SCN3A
7	27360001	27460000	ENSSSCG00000001490	0.562447	KHDRBS2
12	50820001	51000000	ENSSSCG00000017890	0.562447	KIAA0753
12	50820001	51000000	ENSSSCG00000017893	0.562447	PIMREG
12	50820001	51000000	ENSSSCG00000022026	0.562447	AIPL1
1	185760001	185860000	ENSSSCG00000045820	0.561709	-
1	185760001	185860000	ENSSSCG00000005062	0.561709	TMEM260
17	59560001	59660000	ENSSSCG00000007528	0.561709	PHACTR3
1	37740001	37860000	ENSSSCG00000004225	0.560473	TPD52L1
1	37740001	37860000	ENSSSCG00000021149	0.560473	RNF217
6	8580001	8680000	ENSSSCG00000058620	0.560473	-
4	72820001	72940000	ENSSSCG00000006232	0.560229	RAB2A
4	73700001	73820000	ENSSSCG00000006235	0.559618	TOX
9	97960001	98060000	ENSSSCG00000015402	0.552524	CACNA2D1
3	77160001	77340000	ENSSSCG00000037002	0.551485	SERTAD2
5	7240001	7340000	ENSSSCG00000028202	0.551485	RANGAP1
5	7240001	7340000	ENSSSCG00000000067	0.551485	CHADL
5	7240001	7340000	ENSSSCG00000000066	0.551485	L3MBTL2
5	7240001	7340000	ENSSSCG00000000068	0.551485	EP300
6	7160001	7360000	ENSSSCG00000039200	0.551485	PKD1L2
6	7160001	7360000	ENSSSCG00000040203	0.551485	GCSH
6	7160001	7360000	ENSSSCG00000035388	0.551485	C6H16orf46
6	7160001	7360000	ENSSSCG00000032216	0.551485	ATMIN
6	7160001	7360000	ENSSSCG00000039216	0.551485	CENPN
6	7160001	7360000	ENSSSCG00000032060	0.551485	CMC2
7	19240001	19340000	ENSSSCG00000001087	0.548644	MRS2
7	19240001	19340000	ENSSSCG00000001089	0.548644	GPLD1
14	18960001	19100000	ENSSSCG00000042965	0.544567	-
10	39260001	39360000	ENSSSCG00000011069	0.542566	ODAD2
1	176860001	177000000	ENSSSCG00000005002	0.541824	MDGA2
2	9400001	9580000	ENSSSCG00000013066	0.541787	INCENP
2	9400001	9580000	ENSSSCG00000014540	0.541787	FTH1
2	9400001	9580000	ENSSSCG00000023090	0.541787	BEST1
2	9400001	9580000	ENSSSCG00000013074	0.541787	RAB3IL1
7	113200001	113340000	ENSSSCG00000002442	0.541531	CATSPERB
7	113200001	113340000	ENSSSCG00000048573	0.541531	-
7	113200001	113340000	ENSSSCG00000002443	0.541531	TC2N
4	123560001	123680000	ENSSSCG00000006893	0.541207	BCAR3
4	123560001	123680000	ENSSSCG00000006894	0.541207	FNBP1L
14	29840001	29940000	ENSSSCG00000009781	0.541207	PITPNM2
14	29840001	29940000	ENSSSCG00000009782	0.541207	ARL6IP4
14	29840001	29940000	ENSSSCG00000009783	0.541207	OGFOD2
14	29840001	29940000	ENSSSCG00000009784	0.541207	ABCB9
1	267240001	267420000	ENSSSCG00000035968	0.540625	LMX1B
1	267240001	267420000	ENSSSCG00000032752	0.540625	ZBTB43
3	79320001	79500000	ENSSSCG00000026713	0.540625	TMEM17
3	79320001	79500000	ENSSSCG00000028518	0.540625	-
4	79360001	79460000	ENSSSCG00000032887	0.540625	CLXN
15	87620001	87740000	ENSSSCG00000023924	0.540335	PDE1A
10	43820001	43940000	ENSSSCG00000026941	0.539441	-
10	43820001	43940000	ENSSSCG00000038007	0.539441	HACD1
1	215440001	215620000	ENSSSCG00000005199	0.537728	GLDC
13	74820001	74960000	ENSSSCG00000021966	0.537133	TOPBP1
13	74820001	74960000	ENSSSCG00000028203	0.537133	INHCA
13	74820001	74960000	ENSSSCG00000011640	0.537133	TF
4	104040001	104220000	ENSSSCG00000006737	0.530186	IGSF3
4	104040001	104220000	ENSSSCG00000006738	0.530186	CD58
4	104040001	104220000	ENSSSCG00000040692	0.530186	-
7	4100001	4280000	ENSSSCG00000032355	0.530186	LY86
13	87500001	87620000	ENSSSCG00000044934	0.529529	-
13	87760001	87880000	ENSSSCG00000043038	0.529529	-
15	8000001	8120000	ENSSSCG00000015670	0.526686	GTDC1
15	88540001	88880000	ENSSSCG00000016020	0.526102	DUSP19
15	88540001	88880000	ENSSSCG00000028949	0.526102	NUP35
12	46020001	46200000	ENSSSCG00000047097	0.525189	-
12	46020001	46200000	ENSSSCG00000017794	0.525189	EFCAB5
12	46020001	46200000	ENSSSCG00000035112	0.525189	-
15	7580001	7680000	ENSSSCG00000021343	0.524663	-
4	32820001	32980000	ENSSSCG00000006040	0.524136	DPYS
4	32820001	32980000	ENSSSCG00000006043	0.524136	DCSTAMP
4	33480001	33640000	ENSSSCG00000031957	0.524136	RIMS2
4	35540001	35760000	ENSSSCG00000006060	0.524136	GRHL2
10	18220001	18400000	ENSSSCG00000022034	0.524136	SMYD3
10	33480001	33580000	ENSSSCG00000011001	0.524136	APTX
1	262820001	263000000	ENSSSCG00000027732	0.522642	LOC100158065
1	262820001	263000000	ENSSSCG00000046333	0.522642	LOC100152864
1	262820001	263000000	ENSSSCG00000026287	0.522642	-
6	138060001	138240000	ENSSSCG00000003778	0.522642	LHX8
6	138060001	138240000	ENSSSCG00000058640	0.522642	-
17	33400001	33580000	ENSSSCG00000007179	0.521895	STK35
17	33400001	33580000	ENSSSCG00000037684	0.521895	PDYN
17	33400001	33580000	ENSSSCG00000028461	0.521895	SIRPA
17	33900001	34020000	ENSSSCG00000007188	0.521895	FKBP1A
17	33900001	34020000	ENSSSCG00000007189	0.521895	SDCBP2
17	33900001	34020000	ENSSSCG00000039392	0.521895	SNPH
2	91500001	91600000	ENSSSCG00000014136	0.52042	VCAN
10	26220001	26400000	ENSSSCG00000010941	0.516802	ERCC6L2
5	75820001	75960000	ENSSSCG00000000802	0.515079	NELL2
5	75820001	75960000	ENSSSCG00000035938	0.515079	DBX2
13	99420001	99520000	ENSSSCG00000011729	0.515079	-
1	270020001	270200000	ENSSSCG00000024341	0.514864	USP20
1	270020001	270200000	ENSSSCG00000005689	0.514864	FNBP1
1	270020001	270200000	ENSSSCG00000038868	0.514864	GPR107
1	31820001	31920000	ENSSSCG00000025992	0.514583	ENPP3
1	159600001	159740000	ENSSSCG00000004902	0.514583	RNF152
2	24800001	24940000	ENSSSCG00000013292	0.513581	PRR5L
2	24800001	24940000	ENSSSCG00000046177	0.513581	-
2	24800001	24940000	ENSSSCG00000013293	0.513581	COMMD9
2	24800001	24940000	ENSSSCG00000046114	0.513581	-
2	24800001	24940000	ENSSSCG00000013294	0.513581	LDLRAD3
2	24800001	24940000	ENSSSCG00000062228	0.513581	-
3	119980001	120280000	ENSSSCG00000031905	0.513581	KCNS3
3	119980001	120280000	ENSSSCG00000040752	0.513581	-
3	119980001	120280000	ENSSSCG00000026538	0.513581	MSGN1
3	119980001	120280000	ENSSSCG00000008613	0.513581	GEN1
3	119980001	120280000	ENSSSCG00000008614	0.513581	SMC6
3	119980001	120280000	ENSSSCG00000008615	0.513581	VSNL1
4	8940001	9060000	ENSSSCG00000005953	0.513581	KCNQ3
4	8940001	9060000	ENSSSCG00000022257	0.513581	-
4	8940001	9060000	ENSSSCG00000005954	0.513581	-
4	8940001	9060000	ENSSSCG00000005955	0.513581	EFR3A
6	20180001	20360000	ENSSSCG00000021911	0.513581	NDRG4
6	20180001	20360000	ENSSSCG00000026505	0.513581	SETD6
6	20180001	20360000	ENSSSCG00000002799	0.513581	CNOT1
6	20180001	20360000	ENSSSCG00000040881	0.513581	SLC38A7
18	26600001	26720000	ENSSSCG00000016621	0.513546	KCND2
18	26600001	26720000	ENSSSCG00000063110	0.513546	-
2	150580001	150720000	ENSSSCG00000014435	0.513249	CSNK1A1
2	150580001	150720000	ENSSSCG00000014436	0.513249	ARHGEF37
2	24100001	24300000	ENSSSCG00000044221	0.512573	-
4	15820001	15940000	ENSSSCG00000005981	0.512573	FBXO32
6	4100001	4260000	ENSSSCG00000037645	0.512573	COTL1
6	4100001	4260000	ENSSSCG00000002672	0.512573	MEAK7
6	4100001	4260000	ENSSSCG00000002671	0.512573	ATP2C2
8	71480001	71660000	ENSSSCG00000008972	0.512573	PPEF2
8	71480001	71660000	ENSSSCG00000008973	0.512573	NAAA
8	71480001	71660000	ENSSSCG00000008974	0.512573	SDAD1
7	13560001	13740000	ENSSSCG00000020858	0.510795	KIF13A
7	13560001	13740000	ENSSSCG00000036241	0.510795	-
9	90880001	90980000	ENSSSCG00000035257	0.504132	-
9	90880001	90980000	ENSSSCG00000054384	0.504132	-
2	18580001	18760000	ENSSSCG00000021739	0.50263	HSD17B12
4	18660001	18780000	ENSSSCG00000005996	0.50263	MRPL13
4	18660001	18780000	ENSSSCG00000005997	0.50263	COL14A1
5	104400001	104580000	ENSSSCG00000025041	0.498723	-
2	105520001	105700000	ENSSSCG00000048893	0.498061	-
14	74560001	74740000	ENSSSCG00000059909	0.496735	-
14	74560001	74740000	ENSSSCG00000038545	0.496735	C14H10orf105
14	74560001	74740000	ENSSSCG00000010278	0.496735	-
14	74560001	74740000	ENSSSCG00000010280	0.496735	VSIR
14	74560001	74740000	ENSSSCG00000037377	0.496735	-
14	74560001	74740000	ENSSSCG00000010281	0.496735	PSAP
14	75160001	75340000	ENSSSCG00000010288	0.496735	DNAJB12
14	75160001	75340000	ENSSSCG00000010289	0.496735	MICU1
2	44020001	44200000	ENSSSCG00000026512	0.496447	CALCB
2	44020001	44200000	ENSSSCG00000013386	0.496447	CRSP3
17	31720001	31820000	ENSSSCG00000059435	0.496447	RNF24
17	31720001	31820000	ENSSSCG00000007142	0.496447	PANK2
15	140320001	140420000	ENSSSCG00000063392	0.495855	GAL3ST2
15	140320001	140420000	ENSSSCG00000037090	0.495855	NEU4
15	140320001	140420000	ENSSSCG00000037319	0.495855	PDCD1
15	140320001	140420000	ENSSSCG00000032511	0.495855	-
13	189940001	190040000	ENSSSCG00000037935	0.494248	-
4	71380001	71520000	ENSSSCG00000059747	0.494195	NKAIN3
13	3780001	3880000	ENSSSCG00000030671	0.494195	DAZL
1	31700001	31800000	ENSSSCG00000004193	0.492461	ENPP1
2	86580001	86820000	ENSSSCG00000014100	0.490586	TBCA
