# Supplementary material for: Integration of Multiomics Data Reveals Selection Characteristics of ITGB1 That Are Associated with Size Differentiation in Pigs
Source: Int J Mol Sci. 2025 Feb 13;26(4):1569. doi: 10.3390/ijms26041569 (PMC11855449; doi:10.3390/ijms26041569)
Supplement: Supplementary file 1 [file ijms-26-01569-s001.zip › Table S3.xlsx]

## Sheet: Table S3
Table S3: Top 5% selective sweep regions based on XP-EHH for EM pigs and HB pigs
chr	start	end	XP-EHH score	ensembl_id	gene_id
1	269116647	269316647	4.39122	ENSSSCG00000005660	TBC1D13
17	58627440	59897264	3.84648	ENSSSCG00000007528	PHACTR3
1	269116647	269316647	3.4284	ENSSSCG00000005661	ENDOG
1	163021128	163221128	3.31607	ENSSSCG00000004921	ATP8B1
17	32423408	33223087	3.30826	ENSSSCG00000045134	FASTKD5
4	68285012	68604228	3.28459	ENSSSCG00000006213	ADHFE1
7	12971251	13242927	3.2796	ENSSSCG00000001068	CAP2
12	51401767	51681265	3.27954	ENSSSCG00000033706	NUP88
17	55205680	55405680	3.27839	ENSSSCG00000007488	DOK5
4	68285012	68604228	3.27738	ENSSSCG00000006214	RRS1
5	104200278	104793932	3.26536	ENSSSCG00000000951	CSRP2
1	200147563	200450940	3.23033	ENSSSCG00000052428	-
1	224052614	224252614	3.23033	ENSSSCG00000005257	TRPM3
6	15223675	15488824	3.22934	ENSSSCG00000045697	-
4	68285012	68604228	3.20294	ENSSSCG00000006217	DNAJC5B
1	229459600	229970432	3.20134	ENSSSCG00000060679	-
17	32423408	33223087	3.19239	ENSSSCG00000043185	-
1	229459600	229970432	3.17319	ENSSSCG00000039009	-
17	33397319	33661064	3.17292	ENSSSCG00000028461	SIRPA
6	57871843	58273409	3.15453	ENSSSCG00000038712	-
4	68285012	68604228	3.14992	ENSSSCG00000006215	CRH
7	2070132	2722229	3.14294	ENSSSCG00000001000	ECI2
4	33491070	33909902	3.13526	ENSSSCG00000056544	-
4	33491070	33909902	3.13358	ENSSSCG00000059124	BAALC
13	34384055	34626276	3.12498	ENSSSCG00000011434	PPM1M
2	93815477	94015477	3.10607	ENSSSCG00000061130	-
1	270586166	271302571	3.10154	ENSSSCG00000005707	FIBCD1
4	33491070	33909902	3.10077	ENSSSCG00000006052	FZD6
4	33491070	33909902	3.09884	ENSSSCG00000031957	RIMS2
1	265299438	265499438	3.09373	ENSSSCG00000005588	NR5A1
17	58627440	59897264	3.08606	ENSSSCG00000007527	EDN3
6	9802739	10797706	3.07897	ENSSSCG00000039747	LOC110261265
4	33491070	33909902	3.07687	ENSSSCG00000049578	LOC100516261
1	236315323	236678086	3.07296	ENSSSCG00000005313	CCDC107
1	270586166	271302571	3.0443	ENSSSCG00000005706	ABL1
2	9381805	9833580	3.0438	ENSSSCG00000013068	SCGB1D1
17	58627440	59897264	3.04303	ENSSSCG00000007526	ZNF831
3	92493434	92818863	3.04089	ENSSSCG00000029485	FBXO11
6	17357734	17761512	3.03879	ENSSSCG00000033741	NIP7
8	71747915	71947915	3.03819	ENSSSCG00000008976	ART3
4	56492359	56727261	3.03552	ENSSSCG00000006156	TPD52
17	58627440	59897264	2.98397	ENSSSCG00000007525	PRELID3B
1	2680208	3008940	2.98218	ENSSSCG00000036609	TBXT
1	236793597	236993597	2.97944	ENSSSCG00000031236	GLIPR2
17	33397319	33661064	2.97842	ENSSSCG00000037684	PDYN
6	9802739	10797706	2.97614	ENSSSCG00000038627	ADAMTS18
2	9381805	9833580	2.97537	ENSSSCG00000013066	INCENP
2	91892594	92092594	2.97301	ENSSSCG00000014137	HAPLN1
2	92537644	92761845	2.97301	ENSSSCG00000026780	EDIL3
1	166834229	167861120	2.97165	ENSSSCG00000026078	GLCE
4	33491070	33909902	2.96292	ENSSSCG00000006051	CTHRC1
4	33491070	33909902	2.96289	ENSSSCG00000006049	SLC25A32
7	13286409	13748805	2.95794	ENSSSCG00000036241	-
1	162125692	162771533	2.94493	ENSSSCG00000004917	MALT1
2	100581900	100895592	2.94477	ENSSSCG00000027608	ARB2A
4	43864518	44807657	2.94422	ENSSSCG00000046234	-
13	34384055	34626276	2.9391	ENSSSCG00000011438	BAP1
6	73997138	74275566	2.9379	ENSSSCG00000037676	-
7	7414914	7657500	2.93351	ENSSSCG00000051558	SYCP2L
7	7414914	7657500	2.93304	ENSSSCG00000035562	GCM2
1	2680208	3008940	2.93273	ENSSSCG00000004027	PDE10A
6	9802739	10797706	2.92615	ENSSSCG00000002697	NUDT7
1	271370092	271833106	2.92372	ENSSSCG00000031465	PRRT1B
4	33491070	33909902	2.92197	ENSSSCG00000006048	-
1	163021128	163221128	2.91735	ENSSSCG00000004926	PDCD7
1	8708745	8955372	2.9173	ENSSSCG00000012314	SERAC1
1	239039595	239478621	2.90709	ENSSSCG00000053078	TDRD7
4	77945756	78581355	2.90098	ENSSSCG00000034495	SNTG1
1	163021128	163221128	2.8977	ENSSSCG00000004923	SLC51B
4	77945756	78581355	2.89734	ENSSSCG00000006266	ST18
1	236315323	236678086	2.89418	ENSSSCG00000005319	GBA2
4	30497930	31026557	2.8921	ENSSSCG00000031728	ABRA
17	40214924	40414924	2.89018	ENSSSCG00000007331	RBL1
1	252449326	252649326	2.88909	ENSSSCG00000046439	GNG10
7	12971251	13242927	2.88818	ENSSSCG00000001067	-
1	270586166	271302571	2.88556	ENSSSCG00000005710	LAMC3
1	229977902	230415300	2.87786	ENSSSCG00000005284	GNA14
4	68285012	68604228	2.87491	ENSSSCG00000006216	TRIM55
7	86266083	86556712	2.86787	ENSSSCG00000002265	FAM174B
1	162125692	162771533	2.86625	ENSSSCG00000004918	ALPK2
1	175478221	175678221	2.86017	ENSSSCG00000049486	-
3	125468713	125692465	2.85285	ENSSSCG00000033463	-
2	9381805	9833580	2.84851	ENSSSCG00000013072	FADS2
3	132656967	132856967	2.84652	ENSSSCG00000039057	ALKAL2
4	57433848	57633848	2.84562	ENSSSCG00000048309	-
6	9802739	10797706	2.83977	ENSSSCG00000034604	CLEC3A
6	17357734	17761512	2.83715	ENSSSCG00000028109	SNTB2
17	53193518	53628809	2.83564	ENSSSCG00000058830	ZFP64
1	271370092	271833106	2.83226	ENSSSCG00000005720	MED27
7	113164535	113364535	2.83208	ENSSSCG00000002442	CATSPERB
1	248550854	248750854	2.83035	ENSSSCG00000005437	KLF4
1	30878281	31078281	2.82281	ENSSSCG00000004183	TAAR2
4	76402118	76759113	2.82046	ENSSSCG00000042752	-
4	77619420	77886937	2.82046	ENSSSCG00000028902	RB1CC1
1	166834229	167861120	2.81664	ENSSSCG00000004969	KIF23
7	12971251	13242927	2.81185	ENSSSCG00000038455	-
6	73572635	73845517	2.81119	ENSSSCG00000054874	-
1	229459600	229970432	2.80985	ENSSSCG00000005279	-
6	9802739	10797706	2.80567	ENSSSCG00000002700	-
6	9802739	10797706	2.80567	ENSSSCG00000002701	MON1B
6	9802739	10797706	2.80567	ENSSSCG00000034356	-
1	270586166	271302571	2.8053	ENSSSCG00000034178	AIF1L
6	27879377	28173615	2.7999	ENSSSCG00000002777	HSD11B2
6	57871843	58273409	2.7825	ENSSSCG00000032969	LOC100517161
4	42414165	43350072	2.78197	ENSSSCG00000060461	-
4	99312906	99684029	2.78128	ENSSSCG00000037823	ANKRD34A
4	55709243	55948982	2.77998	ENSSSCG00000022989	ZNF704
1	162125692	162771533	2.77696	ENSSSCG00000004919	NEDD4L
1	252449326	252649326	2.77336	ENSSSCG00000005463	SHOC1
4	56492359	56727261	2.7679	ENSSSCG00000052833	MRPS28
17	32423408	33223087	2.76159	ENSSSCG00000007172	TMC2
4	43864518	44807657	2.76157	ENSSSCG00000006115	RUNX1T1
8	71503586	71703586	2.75679	ENSSSCG00000008973	NAAA
1	238413605	238927931	2.75347	ENSSSCG00000005354	TRMT10B
3	125468713	125692465	2.7466	ENSSSCG00000008631	SLC66A3
1	271370092	271833106	2.74534	ENSSSCG00000005716	POMT1
1	229977902	230415300	2.74203	ENSSSCG00000005282	VPS13A
5	13917597	14117597	2.74111	ENSSSCG00000032861	NUAK1
4	56057972	56257972	2.73896	ENSSSCG00000006155	ZBTB10
4	34238016	34438016	2.73893	ENSSSCG00000023873	AZIN1
1	166834229	167861120	2.73632	ENSSSCG00000004970	RPLP1
1	166834229	167861120	2.73632	ENSSSCG00000004971	TLE3
5	35068512	35268512	2.73609	ENSSSCG00000055572	TSPAN8
4	77619420	77886937	2.73372	ENSSSCG00000033922	ALKAL1
1	31611533	31948478	2.7304	ENSSSCG00000004192	CCN2
8	71747915	71947915	2.7295	ENSSSCG00000008979	NUP54
8	71747915	71947915	2.72735	ENSSSCG00000008980	SCARB2
4	43403783	43786734	2.72638	ENSSSCG00000037733	TRIQK
17	33397319	33661064	2.7238	ENSSSCG00000007179	STK35
16	5386050	5803918	2.72223	ENSSSCG00000016792	RETREG1
6	57871843	58273409	2.71857	ENSSSCG00000042257	-
4	56999646	57199646	2.71367	ENSSSCG00000048552	-
8	19656629	20040608	2.71285	ENSSSCG00000040571	SMIM20
2	42014818	42214818	2.71129	ENSSSCG00000013381	-
4	60209903	60695176	2.70859	ENSSSCG00000034242	HNF4G
7	86266083	86556712	2.7038	ENSSSCG00000039271	ST8SIA2
4	31537170	32020321	2.70318	ENSSSCG00000006038	ZFPM2
1	239606587	240051277	2.69925	ENSSSCG00000005369	FOXE1
1	31611533	31948478	2.69701	ENSSSCG00000025992	ENPP3
4	34455397	35108828	2.68766	ENSSSCG00000006056	ODF1
1	236315323	236678086	2.68618	ENSSSCG00000005310	TESK1
8	50403562	50834807	2.67875	ENSSSCG00000027183	FSTL5
12	50478018	51007615	2.67873	ENSSSCG00000017885	SMTNL2
1	226397709	226876070	2.67661	ENSSSCG00000005267	ANXA1
1	30878281	31078281	2.67657	ENSSSCG00000004180	VNN3
2	85439255	85712238	2.67566	ENSSSCG00000037582	-
1	239039595	239478621	2.67379	ENSSSCG00000005360	IGFBPL1
1	30878281	31078281	2.67184	ENSSSCG00000004181	VNN1
1	236315323	236678086	2.67071	ENSSSCG00000005312	SIT1
17	32423408	33223087	2.6631	ENSSSCG00000007169	-
1	8708745	8955372	2.66063	ENSSSCG00000024019	GTF2H5
13	21876284	22076284	2.65556	ENSSSCG00000011239	TRANK1
4	33996684	34224914	2.64962	ENSSSCG00000006054	ATP6V1C1
1	271370092	271833106	2.64388	ENSSSCG00000005717	UCK1
1	271370092	271833106	2.64388	ENSSSCG00000005719	RAPGEF1
1	236315323	236678086	2.63963	ENSSSCG00000005324	FAM221B
5	33676291	35045860	2.63765	ENSSSCG00000000496	CCT2
1	165088787	165758636	2.63741	ENSSSCG00000004956	SKOR1
1	232321412	232939270	2.63639	ENSSSCG00000005288	TLE4
4	34455397	35108828	2.63551	ENSSSCG00000036139	RRM2B
4	56999646	57199646	2.63275	ENSSSCG00000006160	STMN2
6	17357734	17761512	2.62923	ENSSSCG00000042299	-
5	62969422	63267953	2.62703	ENSSSCG00000022925	SLC2A3
6	57871843	58273409	2.62484	ENSSSCG00000054995	-
4	34455397	35108828	2.62435	ENSSSCG00000022479	UBR5
5	13917597	14117597	2.62342	ENSSSCG00000057209	POLR3B
4	30497930	31026557	2.62049	ENSSSCG00000054725	-
1	166834229	167861120	2.61929	ENSSSCG00000032244	SPESP1
6	84241321	84441321	2.61802	ENSSSCG00000003569	SLC9A1
6	57871843	58273409	2.61631	ENSSSCG00000032585	LOC100625971
1	265299438	265499438	2.61581	ENSSSCG00000005589	NR6A1
17	32423408	33223087	2.61471	ENSSSCG00000007171	EBF4
1	161484404	161684404	2.61469	ENSSSCG00000004908	LMAN1
6	72133562	72460467	2.6133	ENSSSCG00000022208	TNFRSF1B
8	31968806	32168806	2.61324	ENSSSCG00000022168	APBB2
2	51849755	52175008	2.61012	ENSSSCG00000026598	LOC100511681
5	33676291	35045860	2.60999	ENSSSCG00000000500	RAB3IP
8	711090	949384	2.6074	ENSSSCG00000008675	LETM1
6	57871843	58273409	2.60687	ENSSSCG00000036656	ZNF432
6	7203586	7405244	2.60659	ENSSSCG00000032060	CMC2
3	126258355	126557246	2.60634	ENSSSCG00000040267	CYS1
5	33676291	35045860	2.60509	ENSSSCG00000000493	FRS2
1	161484404	161684404	2.60348	ENSSSCG00000004909	CPLX4
17	58627440	59897264	2.60256	ENSSSCG00000007516	STX16
1	236315323	236678086	2.59973	ENSSSCG00000005320	RGP1
4	99312906	99684029	2.59614	ENSSSCG00000006691	POLR3C
7	13286409	13748805	2.59568	ENSSSCG00000001070	FAM8A1
15	125606148	125806148	2.58812	ENSSSCG00000016232	MRPL44
12	55475876	55675876	2.58477	ENSSSCG00000055105	-
5	104200278	104793932	2.58422	ENSSSCG00000000952	ZDHHC17
3	125239052	125439052	2.58345	ENSSSCG00000008629	ROCK2
3	125239052	125439052	2.58345	ENSSSCG00000026161	E2F6
2	17627496	18003452	2.58237	ENSSSCG00000029521	CD82
17	40214924	40414924	2.5744	ENSSSCG00000007332	GHRH
13	34384055	34626276	2.57337	ENSSSCG00000011433	WDR82
17	58627440	59897264	2.57289	ENSSSCG00000007523	TUBB1
1	239039595	239478621	2.57	ENSSSCG00000063066	TMOD1
4	30497930	31026557	2.56925	ENSSSCG00000006037	OXR1
4	35796350	36464265	2.56801	ENSSSCG00000060547	-
1	236315323	236678086	2.56783	ENSSSCG00000005316	TPM2
4	77945756	78581355	2.56472	ENSSSCG00000006267	PCMTD1
6	3236730	3567437	2.56391	ENSSSCG00000056302	GINS2
6	61434121	61634121	2.56346	ENSSSCG00000052814	LOC110261306
4	35326130	35526130	2.56279	ENSSSCG00000050468	-
2	9381805	9833580	2.56172	ENSSSCG00000063433	FEN1
10	59755083	59955083	2.56025	ENSSSCG00000039539	DHTKD1
7	1432038	1711710	2.55824	ENSSSCG00000001010	WRNIP1
4	17552538	17752538	2.55664	ENSSSCG00000005992	-
3	31375144	31579503	2.55481	ENSSSCG00000045157	-
7	7414914	7657500	2.55099	ENSSSCG00000033009	LOC100152566
6	73997138	74275566	2.54947	ENSSSCG00000043303	-
1	225725860	226044274	2.53998	ENSSSCG00000005266	TMC1
4	81392164	82084659	2.53986	ENSSSCG00000028804	CCDC181
6	93683397	93883397	2.53878	ENSSSCG00000038888	C6H1orf122
6	118128962	118357643	2.53583	ENSSSCG00000028047	DTNA
14	25423765	25623765	2.53338	ENSSSCG00000038915	TMEM132D
2	81451369	82102123	2.53314	ENSSSCG00000029179	HIGD2A
1	161484404	161684404	2.53029	ENSSSCG00000004910	-
17	31516057	31716057	2.52869	ENSSSCG00000007140	SMOX
3	132122276	132533885	2.52642	ENSSSCG00000036880	TMEM18
6	9802739	10797706	2.5258	ENSSSCG00000002696	VAT1L
6	72640781	72840781	2.52537	ENSSSCG00000003440	AADACL4
1	226049776	226378675	2.52535	ENSSSCG00000028996	ALDH1A1
4	128947005	129147005	2.52331	ENSSSCG00000022032	HS2ST1
6	9307450	9507450	2.52106	ENSSSCG00000027415	WWOX
1	236315323	236678086	2.51963	ENSSSCG00000005317	TLN1
6	17357734	17761512	2.51901	ENSSSCG00000002759	-
13	21876284	22076284	2.51826	ENSSSCG00000011241	DCLK3
4	66560341	66760341	2.5167	ENSSSCG00000035887	-
12	50478018	51007615	2.51665	ENSSSCG00000017886	FBXO39
6	70691920	70891920	2.51552	ENSSSCG00000003402	PGD
1	164382326	164582326	2.51518	ENSSSCG00000004947	LCTL
17	32423408	33223087	2.51406	ENSSSCG00000007166	PTPRA
4	99312906	99684029	2.50893	ENSSSCG00000006693	PDZK1
2	89704887	90601981	2.50874	ENSSSCG00000014127	RASGRF2
3	132122276	132533885	2.50853	ENSSSCG00000033193	TPO
4	81392164	82084659	2.50654	ENSSSCG00000022396	BLZF1
7	7414914	7657500	2.50311	ENSSSCG00000001045	ELOVL2
1	165088787	165758636	2.50052	ENSSSCG00000034963	-
3	129520402	129737449	2.49791	ENSSSCG00000047407	-
6	82938514	83138514	2.49732	ENSSSCG00000003549	LDLRAP1
1	61434580	62915369	2.4971	ENSSSCG00000035648	MANEA
1	233071622	233599755	2.49676	ENSSSCG00000043640	NPAP1
7	103860033	104060033	2.49495	ENSSSCG00000002412	STON2
1	32178856	32378856	2.4898	ENSSSCG00000036790	AKAP7
7	115155238	115442473	2.48727	ENSSSCG00000040253	-
6	93683397	93883397	2.48672	ENSSSCG00000040425	YRDC
1	271370092	271833106	2.48622	ENSSSCG00000005715	PRRC2B
6	57871843	58273409	2.48545	ENSSSCG00000003241	ZNF614
2	52356039	52678913	2.48533	ENSSSCG00000054908	-
5	57156307	57356307	2.48524	ENSSSCG00000000601	PTPRO
7	27289510	27489510	2.48498	ENSSSCG00000001490	KHDRBS2
8	71503586	71703586	2.48491	ENSSSCG00000008972	PPEF2
1	236793597	236993597	2.48116	ENSSSCG00000034362	-
15	37578374	37778374	2.48025	ENSSSCG00000015754	MCPH1
17	58627440	59897264	2.47729	ENSSSCG00000007522	CTSZ
1	236315323	236678086	2.47494	ENSSSCG00000052495	LOC100157239
1	31611533	31948478	2.47343	ENSSSCG00000004193	ENPP1
5	35316679	35585496	2.47301	ENSSSCG00000030511	LGR5
2	85439255	85712238	2.47252	ENSSSCG00000035355	-
6	72133562	72460467	2.47143	ENSSSCG00000057215	-
2	81451369	82102123	2.46654	ENSSSCG00000029096	HRH2
4	32250501	32996817	2.46548	ENSSSCG00000006043	DCSTAMP
1	164382326	164582326	2.46454	ENSSSCG00000038941	SNAPC5
1	164382326	164582326	2.46454	ENSSSCG00000051767	-
1	1346012	1714750	2.46451	ENSSSCG00000004018	AFDN
1	159592203	159792203	2.46429	ENSSSCG00000004902	RNF152
2	9381805	9833580	2.46403	ENSSSCG00000027538	TMEM258
8	16581729	17119937	2.46147	ENSSSCG00000008753	ADGRA3
4	81392164	82084659	2.45994	ENSSSCG00000006294	NME7
6	56688756	57207592	2.45994	ENSSSCG00000027741	LOC100627241
2	81451369	82102123	2.45564	ENSSSCG00000022661	FCHO2
2	18411912	18765152	2.45132	ENSSSCG00000040937	ALKBH3
2	9381805	9833580	2.44583	ENSSSCG00000013073	FADS3
2	9381805	9833580	2.44583	ENSSSCG00000013074	RAB3IL1
16	62019180	62219180	2.44479	ENSSSCG00000033558	GABRB2
1	33873260	34073260	2.44157	ENSSSCG00000033894	-
6	57871843	58273409	2.43836	ENSSSCG00000024413	PPP2R1A
2	52356039	52678913	2.43754	ENSSSCG00000039869	-
1	236315323	236678086	2.43718	ENSSSCG00000005311	CD72
1	269116647	269316647	2.43698	ENSSSCG00000005668	SH3GLB2
2	52356039	52678913	2.43483	ENSSSCG00000013973	LYPD8
6	63751295	63995672	2.43187	ENSSSCG00000003351	MMP23
3	31375144	31579503	2.43099	ENSSSCG00000032381	LITAF
14	11179239	11379239	2.42922	ENSSSCG00000009668	CLU
2	9381805	9833580	2.42912	ENSSSCG00000024015	FADS1
1	179294513	179494513	2.42522	ENSSSCG00000005006	-
7	112742751	112942751	2.42476	ENSSSCG00000002440	CCDC88C
6	57871843	58273409	2.42405	ENSSSCG00000037675	LOC100624632
6	3236730	3567437	2.42375	ENSSSCG00000002664	GSE1
1	239039595	239478621	2.42137	ENSSSCG00000040711	LOC102168060
17	32423408	33223087	2.41973	ENSSSCG00000007157	SLC4A11
14	11179239	11379239	2.41919	ENSSSCG00000009667	GULO
3	10198875	10398875	2.41621	ENSSSCG00000038320	POR
12	51401767	51681265	2.41347	ENSSSCG00000034958	MIS12
1	236315323	236678086	2.41185	ENSSSCG00000053440	LOC110257045
2	89704887	90601981	2.41176	ENSSSCG00000025210	ATG10
7	115155238	115442473	2.41073	ENSSSCG00000061690	LOC100152306
2	81451369	82102123	2.41045	ENSSSCG00000014063	SFXN1
1	179714181	179914181	2.40841	ENSSSCG00000005015	SOS2
2	51515685	51797818	2.4082	ENSSSCG00000061158	H2BC26
6	63751295	63995672	2.40677	ENSSSCG00000021890	GNB1
6	72640781	72840781	2.40267	ENSSSCG00000003441	AADACL3
2	81451369	82102123	2.40108	ENSSSCG00000014057	FAF2
5	33676291	35045860	2.40104	ENSSSCG00000000499	BEST3
6	27879377	28173615	2.4008	ENSSSCG00000002774	RIPOR1
6	138717138	138917138	2.39647	ENSSSCG00000040109	TNNI3K
2	51043475	51476792	2.39465	ENSSSCG00000029050	MRPL55
5	62969422	63267953	2.39306	ENSSSCG00000031242	LOC110260749
2	18015324	18329708	2.39256	ENSSSCG00000013281	-
6	27879377	28173615	2.38604	ENSSSCG00000002778	ZDHHC1
4	81108594	81334560	2.38553	ENSSSCG00000006285	METTL18
6	67430778	67630778	2.38178	ENSSSCG00000036876	THAP3
1	236315323	236678086	2.381	ENSSSCG00000025842	SPAG8
8	72334601	73034282	2.37995	ENSSSCG00000008986	SEPTIN11
1	270586166	271302571	2.37917	ENSSSCG00000005711	NUP214
1	165088787	165758636	2.37839	ENSSSCG00000004955	MAP2K5
10	23870024	24070024	2.37726	ENSSSCG00000031634	-
6	63751295	63995672	2.37591	ENSSSCG00000028530	TMEM52
17	31954194	32234823	2.37589	ENSSSCG00000007147	HSPA12B
3	126258355	126557246	2.3712	ENSSSCG00000031741	RRM2
17	40214924	40414924	2.3702	ENSSSCG00000028227	RPN2
6	72640781	72840781	2.36848	ENSSSCG00000003442	CFAP107
6	27879377	28173615	2.36634	ENSSSCG00000002783	SLC9A5
13	25995646	26195646	2.36478	ENSSSCG00000011280	VIPR1
8	134945867	135145867	2.36362	ENSSSCG00000051849	-
4	91949839	92291972	2.36216	ENSSSCG00000030958	-
3	80738695	81135163	2.3617	ENSSSCG00000008389	PAPOLG
1	236315323	236678086	2.36135	ENSSSCG00000005326	LOC100152003
7	13286409	13748805	2.36057	ENSSSCG00000026034	NUP153
2	89704887	90601981	2.35995	ENSSSCG00000014129	ZCCHC9
1	179714181	179914181	2.35759	ENSSSCG00000005012	ARF6
16	12126132	12326132	2.35148	ENSSSCG00000016802	CDH10
4	42414165	43350072	2.34705	ENSSSCG00000006110	RBM12B
6	56688756	57207592	2.34675	ENSSSCG00000032978	-
10	18207755	18407755	2.34272	ENSSSCG00000010879	KIF26B
5	62969422	63267953	2.34235	ENSSSCG00000039580	FOXJ2
17	31954194	32234823	2.34212	ENSSSCG00000007153	ATRN
6	5689056	5889056	2.34114	ENSSSCG00000002684	CDH13
1	166026807	166456194	2.33986	ENSSSCG00000026517	CALML4
1	269116647	269316647	2.33878	ENSSSCG00000005664	LRRC8A
1	164058722	164381987	2.33777	ENSSSCG00000004939	MEGF11
2	81451369	82102123	2.33721	ENSSSCG00000014060	KIAA1191
4	75923681	76123681	2.3366	ENSSSCG00000006251	TGS1
4	75923681	76123681	2.3366	ENSSSCG00000006252	TMEM68
1	236315323	236678086	2.33492	ENSSSCG00000005314	ARHGEF39
3	80738695	81135163	2.33351	ENSSSCG00000053455	-
1	164645026	165017958	2.33339	ENSSSCG00000004952	SMAD3
10	19764538	19964538	2.33267	ENSSSCG00000010894	TP53BP2
4	32250501	32996817	2.33218	ENSSSCG00000006040	DPYS
12	50478018	51007615	2.33147	ENSSSCG00000027100	MED31
3	10198875	10398875	2.331	ENSSSCG00000039874	CCL26
6	83793568	84054643	2.33087	ENSSSCG00000033516	DHDDS
1	13378197	13578197	2.32843	ENSSSCG00000004075	RGS17
13	14661522	14861522	2.32605	ENSSSCG00000041813	CMC1
10	43532169	43732169	2.32415	ENSSSCG00000011034	ST8SIA6
10	56036413	56236413	2.32415	ENSSSCG00000011101	ITGB1
6	29841342	30109402	2.32391	ENSSSCG00000002825	CES1
12	51401767	51681265	2.32368	ENSSSCG00000039064	DHX33
5	102946152	103391948	2.32362	ENSSSCG00000029249	NAV3
6	56688756	57207592	2.32286	ENSSSCG00000034540	-
2	17627496	18003452	2.32132	ENSSSCG00000013278	TSPAN18
1	30878281	31078281	2.32126	ENSSSCG00000004177	RPS12
8	71747915	71947915	2.32005	ENSSSCG00000052738	FAM47E
4	42414165	43350072	2.31144	ENSSSCG00000053596	-
13	34020734	34220734	2.30926	ENSSSCG00000028446	PCBP4
6	57871843	58273409	2.30763	ENSSSCG00000038927	LOC100625694
4	123493410	123693410	2.30454	ENSSSCG00000006893	BCAR3
5	35068512	35268512	2.30387	ENSSSCG00000059689	-
17	32423408	33223087	2.30356	ENSSSCG00000007170	CPXM1
1	179294513	179494513	2.30336	ENSSSCG00000058931	DNAAF2
13	34020734	34220734	2.30263	ENSSSCG00000057531	-
4	125798197	126019689	2.30219	ENSSSCG00000022534	ZNF644
8	71503586	71703586	2.30082	ENSSSCG00000032777	CXCL9
6	63751295	63995672	2.30019	ENSSSCG00000003350	MIB2
1	236315323	236678086	2.29799	ENSSSCG00000005325	TMEM8B
3	31375144	31579503	2.2968	ENSSSCG00000052393	SNN
1	179294513	179494513	2.29675	ENSSSCG00000005004	LRR1
6	57871843	58273409	2.29643	ENSSSCG00000043562	-
5	62969422	63267953	2.29582	ENSSSCG00000060315	LOC110260747
2	45770324	45970324	2.29544	ENSSSCG00000013395	BTBD10
6	17357734	17761512	2.29488	ENSSSCG00000033944	CYB5B
5	42328262	42528262	2.28558	ENSSSCG00000036980	-
4	60772333	61138550	2.28192	ENSSSCG00000006171	CRISPLD1
2	84936318	85136318	2.28102	ENSSSCG00000034062	SV2C
2	85439255	85712238	2.28102	ENSSSCG00000014088	IQGAP2
4	37568328	37842401	2.28069	ENSSSCG00000006071	VPS13B
17	58627440	59897264	2.28061	ENSSSCG00000007521	NELFCD
1	161484404	161684404	2.27973	ENSSSCG00000004907	CCBE1
2	51043475	51476792	2.27696	ENSSSCG00000034569	OBSCN
2	18015324	18329708	2.27695	ENSSSCG00000040329	-
2	52356039	52678913	2.27569	ENSSSCG00000032625	-
5	33676291	35045860	2.27556	ENSSSCG00000036760	LRRC10
7	7414914	7657500	2.27536	ENSSSCG00000001041	PAK1IP1
4	62543869	62839837	2.27453	ENSSSCG00000006183	SBSPON
5	57156307	57356307	2.27437	ENSSSCG00000000602	RERG
4	99312906	99684029	2.27365	ENSSSCG00000031262	TXNIP
2	51515685	51797818	2.27365	ENSSSCG00000032994	-
14	48206021	48406021	2.27318	ENSSSCG00000010033	PRR14L
16	5386050	5803918	2.27188	ENSSSCG00000016793	ZNF622
4	99312906	99684029	2.27168	ENSSSCG00000006694	LOC100154179
12	50478018	51007615	2.27119	ENSSSCG00000035820	TXNDC17
5	62969422	63267953	2.27061	ENSSSCG00000038418	CLEC4E
1	238413605	238927931	2.26859	ENSSSCG00000005356	DCAF10
1	236315323	236678086	2.26718	ENSSSCG00000005318	CREB3
13	26827110	27133550	2.26527	ENSSSCG00000011297	ABHD5
12	51161422	51361422	2.26522	ENSSSCG00000017894	WSCD1
1	142219049	142453944	2.26501	ENSSSCG00000004834	NDN
17	51863667	52063667	2.26482	ENSSSCG00000007469	PTPN1
17	52683470	52883470	2.26482	ENSSSCG00000007477	NFATC2
10	18207755	18407755	2.26382	ENSSSCG00000022034	SMYD3
2	16492765	16692765	2.26113	ENSSSCG00000049982	-
16	3806140	4116044	2.2593	ENSSSCG00000016781	TRIO
13	202357968	202557968	2.25896	ENSSSCG00000038948	ETS2
13	34384055	34626276	2.25764	ENSSSCG00000011440	SEMA3G
4	62543869	62839837	2.25557	ENSSSCG00000032228	C4H8orf89
7	2809666	3156769	2.2548	ENSSSCG00000000998	RPP40
17	58627440	59897264	2.25444	ENSSSCG00000007520	GNAS
2	16492765	16692765	2.25409	ENSSSCG00000056689	FREY1
1	239606587	240051277	2.25235	ENSSSCG00000005376	TBC1D2
5	33676291	35045860	2.25186	ENSSSCG00000044473	-
2	89704887	90601981	2.25113	ENSSSCG00000035757	SSBP2
17	32423408	33223087	2.25059	ENSSSCG00000007162	UBOX5
4	81392164	82084659	2.24766	ENSSSCG00000006289	F5
4	88313236	88513236	2.24661	ENSSSCG00000006344	C4H1orf226
1	228402814	228602814	2.2466	ENSSSCG00000045514	-
1	229459600	229970432	2.2466	ENSSSCG00000005277	GCNT1
5	33676291	35045860	2.24644	ENSSSCG00000000504	PTPRB
4	42414165	43350072	2.24642	ENSSSCG00000006107	PDP1
4	42414165	43350072	2.24642	ENSSSCG00000006108	TMEM67
4	61979318	62179318	2.24526	ENSSSCG00000006179	STAU2
12	50478018	51007615	2.24255	ENSSSCG00000017884	TEKT1
1	163021128	163221128	2.24102	ENSSSCG00000004927	CLPX
8	130749478	131127368	2.24081	ENSSSCG00000055653	ABCG2B
1	238413605	238927931	2.24014	ENSSSCG00000005355	EXOSC3
6	56688756	57207592	2.23935	ENSSSCG00000041243	-
4	81108594	81334560	2.2384	ENSSSCG00000034809	-
4	62543869	62839837	2.23826	ENSSSCG00000033669	-
6	56688756	57207592	2.23511	ENSSSCG00000042197	-
4	42065774	42358189	2.23508	ENSSSCG00000024290	FSBP
4	42414165	43350072	2.23508	ENSSSCG00000006105	GEM
17	32423408	33223087	2.23239	ENSSSCG00000040857	SNRPB
17	32423408	33223087	2.23195	ENSSSCG00000040428	C17H20orf141
6	72640781	72840781	2.22999	ENSSSCG00000055083	LOC100517659
17	32423408	33223087	2.22786	ENSSSCG00000007163	AVP
4	99312906	99684029	2.2259	ENSSSCG00000035429	HJV
6	56688756	57207592	2.22352	ENSSSCG00000044698	-
6	93683397	93883397	2.22279	ENSSSCG00000039905	AIRIM
1	236315323	236678086	2.22101	ENSSSCG00000054674	LOC100518591
1	236315323	236678086	2.22101	ENSSSCG00000055084	HRCT1
17	32423408	33223087	2.21856	ENSSSCG00000007168	PCED1A
9	120567155	120767155	2.21841	ENSSSCG00000015522	ANGPTL1
4	81108594	81334560	2.2166	ENSSSCG00000006286	SELE
1	150909336	151109336	2.21541	ENSSSCG00000020859	CBLN2
1	63618272	63950852	2.21269	ENSSSCG00000004340	FHL5
10	19764538	19964538	2.21187	ENSSSCG00000024618	FBXO28
17	31954194	32234823	2.21174	ENSSSCG00000035666	ADISSP
4	34238016	34438016	2.21139	ENSSSCG00000027480	KLF10
2	51849755	52175008	2.2098	ENSSSCG00000033305	-
4	8863064	9063064	2.20709	ENSSSCG00000005953	KCNQ3
17	32423408	33223087	2.20213	ENSSSCG00000007167	VPS16
7	115155238	115442473	2.20018	ENSSSCG00000035297	ISG12(A)
7	1432038	1711710	2.19866	ENSSSCG00000001011	SERPINB1
8	72334601	73034282	2.19811	ENSSSCG00000008987	CCNI
12	51401767	51681265	2.19787	ENSSSCG00000035048	C1QBP
12	51401767	51681265	2.19787	ENSSSCG00000036311	RPAIN
1	159051122	159399576	2.19703	ENSSSCG00000004898	TNFRSF11A
2	42014818	42214818	2.19663	ENSSSCG00000013382	PLEKHA7
1	63618272	63950852	2.19654	ENSSSCG00000035240	GPR63
7	112742751	112942751	2.19433	ENSSSCG00000034114	GPR68
14	12164353	12378414	2.19398	ENSSSCG00000052939	FBXO16
1	166834229	167861120	2.19382	ENSSSCG00000004968	PAQR5
6	61434121	61634121	2.19239	ENSSSCG00000033319	-
8	130749478	131127368	2.19234	ENSSSCG00000009216	SPP1
7	2809666	3156769	2.19167	ENSSSCG00000031269	LYRM4
7	3411278	3671588	2.19167	ENSSSCG00000038717	FARS2
4	46975721	47198131	2.19144	ENSSSCG00000024096	RIPK2
6	56688756	57207592	2.19085	ENSSSCG00000040389	-
17	56567992	57139720	2.19078	ENSSSCG00000007494	CSTF1
7	114285154	114485154	2.18908	ENSSSCG00000002456	CHGA
4	91949839	92291972	2.18833	ENSSSCG00000030145	LOC100626785
2	44012723	44496973	2.18816	ENSSSCG00000035649	CALCB
4	61979318	62179318	2.18775	ENSSSCG00000006177	UBE2W
3	10198875	10398875	2.18665	ENSSSCG00000061894	-
1	270586166	271302571	2.18498	ENSSSCG00000005713	PLPP7
4	42065774	42358189	2.18457	ENSSSCG00000006100	VIRMA
8	127804236	128139415	2.18266	ENSSSCG00000022986	CCSER1
2	91434860	91698043	2.18225	ENSSSCG00000014136	VCAN
1	236315323	236678086	2.18172	ENSSSCG00000005308	RUSC2
8	72334601	73034282	2.17648	ENSSSCG00000008988	CCNG2
5	13917597	14117597	2.17479	ENSSSCG00000000171	-
4	75923681	76123681	2.17314	ENSSSCG00000031813	XKR4
4	42414165	43350072	2.17242	ENSSSCG00000037963	-
4	45692983	46235452	2.17158	ENSSSCG00000006120	OTUD6B
4	45692983	46235452	2.17158	ENSSSCG00000006121	PIP4P2
4	45692983	46235452	2.17158	ENSSSCG00000031424	NECAB1
10	56036413	56236413	2.17033	ENSSSCG00000032896	-
4	67075102	67311574	2.1699	ENSSSCG00000006200	CPA6
8	711090	949384	2.16954	ENSSSCG00000008678	TMEM129
8	711090	949384	2.16954	ENSSSCG00000030827	FGFR3
8	134945867	135145867	2.16853	ENSSSCG00000038042	MRPS18C
6	72640781	72840781	2.16617	ENSSSCG00000033129	-
4	91949839	92291972	2.16555	ENSSSCG00000060062	-
18	8910445	9110445	2.16524	ENSSSCG00000016494	BRAF
4	30172905	30372905	2.16513	ENSSSCG00000006035	ANGPT1
4	91949839	92291972	2.16507	ENSSSCG00000006452	PCD1B
7	107386274	107874732	2.16482	ENSSSCG00000040166	FLRT2
14	130373311	130670900	2.16395	ENSSSCG00000010691	PLPP4
4	36549997	37003210	2.16158	ENSSSCG00000006069	RGS22
13	34020734	34220734	2.16043	ENSSSCG00000029827	IQCF1
4	30497930	31026557	2.15733	ENSSSCG00000054113	-
13	21876284	22076284	2.15706	ENSSSCG00000030247	EPM2AIP1
1	270586166	271302571	2.15575	ENSSSCG00000005705	QRFP
3	80738695	81135163	2.15468	ENSSSCG00000008388	REL
8	72334601	73034282	2.15466	ENSSSCG00000008985	SOWAHB
1	270586166	271302571	2.15166	ENSSSCG00000005704	EXOSC2
6	27879377	28173615	2.14805	ENSSSCG00000002776	ATP6V0D1
13	34020734	34220734	2.14664	ENSSSCG00000029447	-
6	29841342	30109402	2.14618	ENSSSCG00000002827	SLC6A2
4	99312906	99684029	2.14409	ENSSSCG00000006687	ITGA10
4	99312906	99684029	2.14096	ENSSSCG00000006682	POLR3GL
4	99312906	99684029	2.14028	ENSSSCG00000006685	GNRHR2
3	6259431	6459431	2.14011	ENSSSCG00000026896	CPSF4
17	32423408	33223087	2.13911	ENSSSCG00000034528	TGM6
2	51043475	51476792	2.13791	ENSSSCG00000013992	ARF1
6	27879377	28173615	2.13785	ENSSSCG00000002779	LRRC36
5	62969422	63267953	2.13506	ENSSSCG00000025179	NECAP1
1	163021128	163221128	2.13454	ENSSSCG00000035667	KBTBD13
7	2070132	2722229	2.13385	ENSSSCG00000001004	SLC22A23
13	25995646	26195646	2.13248	ENSSSCG00000011284	NKTR
8	131298397	131790829	2.13186	ENSSSCG00000009220	DMP1
4	35796350	36464265	2.13173	ENSSSCG00000006065	ANKRD46
17	32423408	33223087	2.13094	ENSSSCG00000007160	DDRGK1
6	70691920	70891920	2.12954	ENSSSCG00000003405	PEX14
3	125865890	126079839	2.12923	ENSSSCG00000008635	NOL10
4	81108594	81334560	2.12902	ENSSSCG00000006283	SCYL3
4	81108594	81334560	2.12902	ENSSSCG00000006284	FIRRM
2	86986115	87438629	2.12856	ENSSSCG00000014101	AP3B1
4	81108594	81334560	2.12642	ENSSSCG00000006287	SELL
1	166026807	166456194	2.12609	ENSSSCG00000022419	FEM1B
11	16746221	16946221	2.12603	ENSSSCG00000024765	LOC100625149
7	116776922	117295566	2.12496	ENSSSCG00000002496	GLRX5
1	236793597	236993597	2.1237	ENSSSCG00000005340	CCIN
4	124606183	125154205	2.1237	ENSSSCG00000032057	EPHX4
6	72640781	72840781	2.12361	ENSSSCG00000044717	-
6	27879377	28173615	2.12264	ENSSSCG00000002781	KCTD19
4	91949839	92291972	2.12138	ENSSSCG00000056872	LOC100627086
8	16581729	17119937	2.12109	ENSSSCG00000008754	GBA3
15	129281081	129481081	2.11766	ENSSSCG00000016256	SPHKAP
1	166026807	166456194	2.11764	ENSSSCG00000004961	ITGA11
1	270586166	271302571	2.11757	ENSSSCG00000028172	FAM78A
9	128727593	129260482	2.11663	ENSSSCG00000015581	CENPF
3	96495766	96718098	2.11626	ENSSSCG00000038383	DYNC2LI1
4	61979318	62179318	2.1151	ENSSSCG00000006176	ELOC
1	239606587	240051277	2.11507	ENSSSCG00000005375	CORO2A
4	123493410	123693410	2.11443	ENSSSCG00000006894	FNBP1L
7	116776922	117295566	2.11395	ENSSSCG00000054868	-
7	104119054	104319054	2.11206	ENSSSCG00000002414	SEL1L
3	126258355	126557246	2.11196	ENSSSCG00000038643	KLF11
1	142606876	142806876	2.11011	ENSSSCG00000004839	CHRNA7
7	13286409	13748805	2.10969	ENSSSCG00000020858	KIF13A
8	131298397	131790829	2.10859	ENSSSCG00000009221	-
10	59755083	59955083	2.10844	ENSSSCG00000011114	SEC61A2
6	93683397	93883397	2.10801	ENSSSCG00000032909	CDCA8
6	64239882	64464899	2.10315	ENSSSCG00000037304	-
6	64239882	64464899	2.10315	ENSSSCG00000040944	SKI
6	27879377	28173615	2.10249	ENSSSCG00000002775	AGRP
1	270227686	270427686	2.10171	ENSSSCG00000038868	GPR107
6	83793568	84054643	2.10133	ENSSSCG00000003557	LIN28A
6	70691920	70891920	2.09951	ENSSSCG00000003403	APITD1
1	238413605	238927931	2.0993	ENSSSCG00000005358	SHB
4	8863064	9063064	2.09878	ENSSSCG00000005954	-
4	60772333	61138550	2.09854	ENSSSCG00000006172	PI15
1	147027841	147368356	2.09831	ENSSSCG00000054407	-
1	180856401	181229683	2.09646	ENSSSCG00000038422	TMX1
18	31669165	32062705	2.09606	ENSSSCG00000016639	FOXP2
13	34020734	34220734	2.09546	ENSSSCG00000030229	ABHD14A
13	34020734	34220734	2.09479	ENSSSCG00000061857	-
8	131298397	131790829	2.09347	ENSSSCG00000009225	LOC100520923
8	131298397	131790829	2.09347	ENSSSCG00000009226	KLHL8
6	84241321	84441321	2.09206	ENSSSCG00000027325	TRNP1
1	187617708	187910994	2.09087	ENSSSCG00000060230	LOC110262272
2	82124980	82324980	2.08999	ENSSSCG00000014066	TMEM171
15	2890508	3245667	2.08805	ENSSSCG00000022919	KIF5C
7	112742751	112942751	2.08697	ENSSSCG00000024377	RPS6KA5
8	711090	949384	2.08665	ENSSSCG00000032633	FAM53A
8	82030871	82230871	2.0855	ENSSSCG00000009035	SLC10A7
10	9870331	10136394	2.08544	ENSSSCG00000027882	C10H1orf115
4	124606183	125154205	2.08516	ENSSSCG00000057775	-
7	114285154	114485154	2.08376	ENSSSCG00000002457	ITPK1
1	19661056	19898005	2.08157	ENSSSCG00000004120	SHPRH
14	11179239	11379239	2.08156	ENSSSCG00000009664	PTK2B
2	86986115	87438629	2.08018	ENSSSCG00000028536	LHFPL2
17	56567992	57139720	2.07941	ENSSSCG00000007490	CBLN4
3	31375144	31579503	2.07744	ENSSSCG00000007896	TXNDC11
8	134945867	135145867	2.07736	ENSSSCG00000009238	COQ2
4	124606183	125154205	2.07682	ENSSSCG00000042806	-
7	115155238	115442473	2.07407	ENSSSCG00000039415	-
8	71503586	71703586	2.07331	ENSSSCG00000032474	CXCL10
1	236315323	236678086	2.07239	ENSSSCG00000059309	CA9
6	17357734	17761512	2.07226	ENSSSCG00000002761	TMED6
6	17357734	17761512	2.07226	ENSSSCG00000002762	TERF2
1	236793597	236993597	2.07208	ENSSSCG00000037131	CLTA
14	5583660	5783660	2.07187	ENSSSCG00000009605	GFRA2
2	16492765	16692765	2.07104	ENSSSCG00000013267	PEX16
11	16746221	16946221	2.07097	ENSSSCG00000024385	RNASEH2B
17	32423408	33223087	2.06754	ENSSSCG00000007164	OXT
7	2809666	3156769	2.06573	ENSSSCG00000000999	CDYL
17	32423408	33223087	2.06451	ENSSSCG00000007165	MRPS26
9	127682749	127882749	2.06416	ENSSSCG00000023351	PLA2G4A
17	58627440	59897264	2.0636	ENSSSCG00000007517	NPEPL1
6	83793568	84054643	2.06178	ENSSSCG00000003558	RPS6KA1
1	63618272	63950852	2.06006	ENSSSCG00000004339	UFL1
17	60892562	61495706	2.059	ENSSSCG00000025784	CDH4
1	239039595	239478621	2.05767	ENSSSCG00000045508	CCDC180
3	132656967	132856967	2.05753	ENSSSCG00000008659	ACP1
6	63751295	63995672	2.05533	ENSSSCG00000003353	SLC35E2
4	36549997	37003210	2.05497	ENSSSCG00000053859	FBXO43
4	124606183	125154205	2.05456	ENSSSCG00000035196	KIAA1107
3	96495766	96718098	2.05394	ENSSSCG00000008453	ABCG8
10	20285448	20543939	2.05386	ENSSSCG00000021897	CRB1
6	61434121	61634121	2.05363	ENSSSCG00000034174	AURKC
6	63751295	63995672	2.0531	ENSSSCG00000038967	NADK
10	23870024	24070024	2.05045	ENSSSCG00000010915	NAV1
1	269116647	269316647	2.04828	ENSSSCG00000005665	PHYHD1
6	17357734	17761512	2.04762	ENSSSCG00000025151	VPS4A
13	34020734	34220734	2.04698	ENSSSCG00000042259	ABHD14B
12	50478018	51007615	2.04577	ENSSSCG00000017879	SPNS2
3	96495766	96718098	2.04546	ENSSSCG00000008456	PLEKHH2
2	21281917	21947372	2.04494	ENSSSCG00000013286	LRRC4C
1	166026807	166456194	2.04464	ENSSSCG00000004957	CLN6
2	44012723	44496973	2.04457	ENSSSCG00000013388	PDE3B
14	18835331	19164824	2.04426	ENSSSCG00000042965	-
13	34020734	34220734	2.0437	ENSSSCG00000023325	ACY1
13	34020734	34220734	2.0437	ENSSSCG00000027573	RPL29
6	93683397	93883397	2.04368	ENSSSCG00000032960	MANEAL
10	59755083	59955083	2.04344	ENSSSCG00000011112	CDC123
4	61182546	61644370	2.04333	ENSSSCG00000006174	JPH1
17	32423408	33223087	2.04311	ENSSSCG00000007161	LZTS3
6	63751295	63995672	2.04233	ENSSSCG00000003348	SSU72
7	3916891	4231766	2.03981	ENSSSCG00000032355	LY86
6	61434121	61634121	2.0396	ENSSSCG00000033340	LOC110261309
13	34020734	34220734	2.03766	ENSSSCG00000023177	RRP9
3	96495766	96718098	2.03753	ENSSSCG00000035912	ABCG5
7	113164535	113364535	2.03745	ENSSSCG00000048573	-
2	51043475	51476792	2.03707	ENSSSCG00000013989	GJC2
6	63751295	63995672	2.03566	ENSSSCG00000003352	CDK11
1	163021128	163221128	2.034	ENSSSCG00000038071	RASL12
1	1910349	2173619	2.0332	ENSSSCG00000027404	UNC93A
1	270586166	271302571	2.03228	ENSSSCG00000005703	PRDM12
6	72640781	72840781	2.03228	ENSSSCG00000059568	LOC100516915
10	59755083	59955083	2.03163	ENSSSCG00000011113	NUDT5
17	31716689	31929292	2.03153	ENSSSCG00000007142	PANK2
4	42414165	43350072	2.03059	ENSSSCG00000006106	CDH17
4	99312906	99684029	2.02932	ENSSSCG00000006690	NUDT17
1	269116647	269316647	2.02792	ENSSSCG00000005662	SPOUT1
6	56688756	57207592	2.02757	ENSSSCG00000044795	-
8	134945867	135145867	2.02694	ENSSSCG00000009236	HELQ
2	81451369	82102123	2.02671	ENSSSCG00000029985	ARL10
2	81451369	82102123	2.02553	ENSSSCG00000033682	CPLX2
6	56688756	57207592	2.02454	ENSSSCG00000058746	LOC110261363
12	55475876	55675876	2.02429	ENSSSCG00000037179	PIRT
13	14661522	14861522	2.02424	ENSSSCG00000038376	ZCWPW2
4	124606183	125154205	2.02088	ENSSSCG00000060249	LOC100157600
10	59755083	59955083	2.02013	ENSSSCG00000011117	UPF2
13	21876284	22076284	2.01895	ENSSSCG00000054588	-
5	42328262	42528262	2.01816	ENSSSCG00000034407	AMN1
2	28539400	28799945	2.01803	ENSSSCG00000013318	RCN1
6	93683397	93883397	2.01784	ENSSSCG00000037516	MTF1
1	164058722	164381987	2.01749	ENSSSCG00000004943	MAP2K1
2	18805883	19005883	2.01697	ENSSSCG00000013284	TTC17
3	126258355	126557246	2.01659	ENSSSCG00000008637	TAF1B
14	48206021	48406021	2.01597	ENSSSCG00000035290	-
1	164645026	165017958	2.0159	ENSSSCG00000004948	SMAD6
1	236315323	236678086	2.01536	ENSSSCG00000005309	CIMIP2B
1	13378197	13578197	2.01381	ENSSSCG00000004077	FBXO5
7	86044923	86244923	2.01331	ENSSSCG00000002266	CHD2
1	166834229	167861120	2.01324	ENSSSCG00000004966	NOX5
6	17357734	17761512	2.01284	ENSSSCG00000002755	NFAT5
17	32423408	33223087	2.01279	ENSSSCG00000035995	ITPA
1	190369312	190569312	2.01119	ENSSSCG00000005095	PRKCH
6	56688756	57207592	2.01077	ENSSSCG00000053574	-
9	128727593	129260482	2.01005	ENSSSCG00000015582	PTPN14
4	35796350	36464265	2.00977	ENSSSCG00000006062	YWHAZ
3	121497942	121697942	2.00965	ENSSSCG00000008618	MYCN
1	163021128	163221128	2.00947	ENSSSCG00000035506	UBAP1L
13	21876284	22076284	2.00793	ENSSSCG00000024222	MLH1
4	2474823	2674823	2.0073	ENSSSCG00000030831	DENND3
1	159051122	159399576	2.00637	ENSSSCG00000004901	PIGN
2	81451369	82102123	2.00602	ENSSSCG00000014058	NOP16
2	82124980	82324980	2.00487	ENSSSCG00000046532	-
7	116776922	117295566	2.00483	ENSSSCG00000002497	TCL1B
1	1910349	2173619	2.00434	ENSSSCG00000062590	GPR31
2	81451369	82102123	2.0041	ENSSSCG00000054091	CLTB
7	7414914	7657500	2.00213	ENSSSCG00000001040	C7H6orf52
6	56688756	57207592	2.00203	ENSSSCG00000008849	-
1	236315323	236678086	2.00142	ENSSSCG00000005322	NPR2
6	57871843	58273409	1.99888	ENSSSCG00000055840	LOC100626048
12	56483486	56797213	1.99796	ENSSSCG00000018016	MAP2K4
1	236793597	236993597	1.99786	ENSSSCG00000005338	RECK
14	48206021	48406021	1.99721	ENSSSCG00000010032	PISD
14	130373311	130670900	1.99676	ENSSSCG00000010692	WDR11
17	57244140	57796359	1.99676	ENSSSCG00000007502	SPO11
2	51043475	51476792	1.99634	ENSSSCG00000029870	WNT3A
6	157046213	157246213	1.99605	ENSSSCG00000029633	USP24
7	116776922	117295566	1.99603	ENSSSCG00000033807	-
1	239606587	240051277	1.99584	ENSSSCG00000033222	TRIM14
17	56567992	57139720	1.9954	ENSSSCG00000007497	GCNT7
16	5386050	5803918	1.99459	ENSSSCG00000031525	MARCHF11
2	51043475	51476792	1.99434	ENSSSCG00000013990	GUK1
2	9381805	9833580	1.99306	ENSSSCG00000014540	FTH1
1	1910349	2173619	1.99237	ENSSSCG00000004024	RNASET2
14	12164353	12378414	1.99233	ENSSSCG00000009679	FZD3
4	24756839	25119533	1.99164	ENSSSCG00000045117	-
1	179294513	179494513	1.99155	ENSSSCG00000038507	RPS29
13	14661522	14861522	1.98949	ENSSSCG00000028258	AZI2
17	32423408	33223087	1.98941	ENSSSCG00000007155	DNAAF9
11	18400507	18713211	1.98816	ENSSSCG00000022064	-
1	179714181	179914181	1.98698	ENSSSCG00000036735	VCPKMT
8	72334601	73034282	1.98669	ENSSSCG00000008984	-
2	51043475	51476792	1.98608	ENSSSCG00000013991	C2H1orf35
7	116776922	117295566	1.98506	ENSSSCG00000002498	TCL1A
4	32250501	32996817	1.98222	ENSSSCG00000006039	LRP12
4	8863064	9063064	1.98176	ENSSSCG00000005955	EFR3A
9	126407176	126642393	1.98176	ENSSSCG00000050946	-
4	124606183	125154205	1.98163	ENSSSCG00000006911	TGFBR3
5	33676291	35045860	1.98069	ENSSSCG00000023936	MYRFL
1	270227686	270427686	1.98038	ENSSSCG00000005699	HMCN2
6	84241321	84441321	1.9791	ENSSSCG00000003566	NUDC
2	44012723	44496973	1.97899	ENSSSCG00000013390	-
2	84021053	84221053	1.97741	ENSSSCG00000029710	GCNT4
8	119951277	120151277	1.97714	ENSSSCG00000038080	EMCN
6	61434121	61634121	1.97607	ENSSSCG00000060636	LOC110261307
3	6259431	6459431	1.97531	ENSSSCG00000007622	PTCD1
6	83793568	84054643	1.97522	ENSSSCG00000003559	ARID1A
15	125606148	125806148	1.97112	ENSSSCG00000016233	SERPINE2
4	24756839	25119533	1.97091	ENSSSCG00000031031	CSMD3
17	57244140	57796359	1.97058	ENSSSCG00000007501	BMP7
1	243310062	243552002	1.97057	ENSSSCG00000005400	GRIN3A
12	43887384	44087384	1.97014	ENSSSCG00000017753	KSR1
17	57244140	57796359	1.96941	ENSSSCG00000007503	RAE1
7	2070132	2722229	1.9683	ENSSSCG00000001002	PRP4K
2	44012723	44496973	1.96813	ENSSSCG00000026512	CALCB
7	39565300	40006109	1.96762	ENSSSCG00000001709	SUPT3H
8	12806046	13006046	1.96704	ENSSSCG00000008747	NCAPG
14	8847338	9074085	1.96689	ENSSSCG00000009649	NEFL
8	131298397	131790829	1.96657	ENSSSCG00000009222	SPARCL1
12	43887384	44087384	1.96631	ENSSSCG00000017752	WSB1
15	125606148	125806148	1.9655	ENSSSCG00000040847	AP1S3
6	70691920	70891920	1.96451	ENSSSCG00000027822	CORT
3	6259431	6459431	1.96434	ENSSSCG00000007609	ARPC1A
1	269116647	269316647	1.96386	ENSSSCG00000005667	NUP188
2	44012723	44496973	1.96375	ENSSSCG00000013389	CYP2R1
2	16492765	16692765	1.96322	ENSSSCG00000023974	PHF21A
6	64239882	64464899	1.96248	ENSSSCG00000026554	PRXL2B
8	130749478	131127368	1.9619	ENSSSCG00000009217	PKD2
6	17357734	17761512	1.96169	ENSSSCG00000062424	PDF
9	129521105	129721105	1.96121	ENSSSCG00000015584	PROX1
4	125538840	125738840	1.96068	ENSSSCG00000006912	HFM1
4	61182546	61644370	1.95931	ENSSSCG00000006173	GDAP1
4	81392164	82084659	1.95888	ENSSSCG00000006290	SLC19A2
1	71355634	71555634	1.95881	ENSSSCG00000045756	-
1	236315323	236678086	1.95873	ENSSSCG00000038905	MSMP
2	9381805	9833580	1.95854	ENSSSCG00000013078	-
2	9381805	9833580	1.95854	ENSSSCG00000013079	DAGLA
4	124606183	125154205	1.958	ENSSSCG00000056240	-
5	13917597	14117597	1.95738	ENSSSCG00000024881	TCP11L2
8	12307569	12601269	1.95676	ENSSSCG00000023941	CLRN2
8	71503586	71703586	1.95628	ENSSSCG00000008974	SDAD1
13	26827110	27133550	1.95509	ENSSSCG00000011296	ANO10
12	51401767	51681265	1.95418	ENSSSCG00000054603	LOC110256101
14	11910383	12110383	1.95294	ENSSSCG00000032600	PNOC
17	32423408	33223087	1.95151	ENSSSCG00000027676	NOP56
4	2474823	2674823	1.95098	ENSSSCG00000038397	PTK2
6	84241321	84441321	1.95067	ENSSSCG00000040871	-
2	18805883	19005883	1.9499	ENSSSCG00000013285	API5
4	99312906	99684029	1.94975	ENSSSCG00000026502	LIX1L
13	34020734	34220734	1.94932	ENSSSCG00000060753	-
6	93683397	93883397	1.94701	ENSSSCG00000038675	EPHA10
2	16492765	16692765	1.94667	ENSSSCG00000013266	LARGE2
8	711090	949384	1.94638	ENSSSCG00000008677	-
1	19661056	19898005	1.94606	ENSSSCG00000061592	EPM2A
4	4303802	4503802	1.94473	ENSSSCG00000005939	FAM135B
13	34384055	34626276	1.94447	ENSSSCG00000011439	PHF7
8	134945867	135145867	1.94442	ENSSSCG00000009237	-
2	28539400	28799945	1.94182	ENSSSCG00000024950	-
11	18400507	18713211	1.94159	ENSSSCG00000009397	CAB39L
14	12164353	12378414	1.9407	ENSSSCG00000009676	ZNF395
6	72640781	72840781	1.94034	ENSSSCG00000063473	LOC100624852
6	27879377	28173615	1.93796	ENSSSCG00000035983	TPPP3
3	126258355	126557246	1.93795	ENSSSCG00000026068	GRHL1
3	97689312	97889312	1.93651	ENSSSCG00000008465	KCNG3
3	6259431	6459431	1.93494	ENSSSCG00000035534	-
3	6259431	6459431	1.93494	ENSSSCG00000036665	-
3	96495766	96718098	1.93428	ENSSSCG00000008452	LRPPRC
2	86986115	87438629	1.93239	ENSSSCG00000034795	SCAMP1
4	8863064	9063064	1.93132	ENSSSCG00000022257	-
13	26369324	26569324	1.93118	ENSSSCG00000011294	-
1	164382326	164582326	1.92803	ENSSSCG00000004945	RPL4
6	56688756	57207592	1.92788	ENSSSCG00000043639	-
2	51515685	51797818	1.92698	ENSSSCG00000014000	TRIM17
3	80738695	81135163	1.92682	ENSSSCG00000008385	-
14	13343000	13833689	1.92681	ENSSSCG00000060564	PRSS55
1	165088787	165758636	1.92485	ENSSSCG00000057448	IQCH
8	71503586	71703586	1.92361	ENSSSCG00000062048	-
8	131298397	131790829	1.92275	ENSSSCG00000023593	AFF1
8	131298397	131790829	1.9207	ENSSSCG00000053724	NUDT9
7	115155238	115442473	1.91886	ENSSSCG00000002469	OTUB2
6	36476408	36676408	1.91735	ENSSSCG00000032298	ABCC11
6	63751295	63995672	1.9171	ENSSSCG00000030513	CFAP74
4	66560341	66760341	1.91685	ENSSSCG00000006199	PREX2
15	125606148	125806148	1.91639	ENSSSCG00000025174	WDFY1
3	132656967	132856967	1.91575	ENSSSCG00000053285	FAM110C
3	6259431	6459431	1.91491	ENSSSCG00000007623	BUD31
3	10198875	10398875	1.91488	ENSSSCG00000035736	CCL24
4	35326130	35526130	1.91335	ENSSSCG00000006060	GRHL2
4	99312906	99684029	1.91304	ENSSSCG00000006688	ANKRD35
14	11910383	12110383	1.91116	ENSSSCG00000009674	ELP3
4	45692983	46235452	1.91089	ENSSSCG00000039660	-
6	72640781	72840781	1.90979	ENSSSCG00000033480	LOC100737926
4	99312906	99684029	1.90903	ENSSSCG00000028509	RBM8A
17	58627440	59897264	1.90878	ENSSSCG00000007515	APCDD1L
17	56567992	57139720	1.90866	ENSSSCG00000007491	MC3R
2	9381805	9833580	1.90662	ENSSSCG00000023090	BEST1
6	64239882	64464899	1.90495	ENSSSCG00000029744	PLCH2
1	238413605	238927931	1.90283	ENSSSCG00000032554	SLC25A51
7	115155238	115442473	1.90276	ENSSSCG00000002474	PPP4R4
2	18411912	18765152	1.90251	ENSSSCG00000021739	HSD17B12
17	31716689	31929292	1.9011	ENSSSCG00000007143	MAVS
4	91949839	92291972	1.89953	ENSSSCG00000006453	KIRREL1
17	31716689	31929292	1.89932	ENSSSCG00000033297	AP5S1
1	187617708	187910994	1.89921	ENSSSCG00000031856	DACT1
4	91949839	92291972	1.89872	ENSSSCG00000058723	CD1D
6	64239882	64464899	1.89834	ENSSSCG00000060855	-
3	120025312	120225312	1.89743	ENSSSCG00000026538	MSGN1
13	34384055	34626276	1.89684	ENSSSCG00000028184	DNAH1
2	16492765	16692765	1.89653	ENSSSCG00000025647	SLC35C1
4	81108594	81334560	1.89616	ENSSSCG00000030960	-
2	89704887	90601981	1.89552	ENSSSCG00000014128	CKMT2
1	187617708	187910994	1.89439	ENSSSCG00000005076	KIAA0586
13	34384055	34626276	1.89433	ENSSSCG00000011432	GLYCTK
2	18015324	18329708	1.89385	ENSSSCG00000013282	ACCS
6	72133562	72460467	1.89364	ENSSSCG00000003438	VPS13D
1	240285914	240485914	1.89359	ENSSSCG00000027558	GABBR2
9	126407176	126642393	1.89354	ENSSSCG00000015569	SWT1
1	270586166	271302571	1.89335	ENSSSCG00000005701	ASS1
1	19661056	19898005	1.89317	ENSSSCG00000004121	FBXO30
14	13343000	13833689	1.89277	ENSSSCG00000009684	MSRA
4	81392164	82084659	1.89182	ENSSSCG00000006296	ATP1B1
6	57871843	58273409	1.89161	ENSSSCG00000040419	-
3	92493434	92818863	1.89081	ENSSSCG00000020931	MSH6
14	13061654	13289517	1.89051	ENSSSCG00000009683	-
1	1346012	1714750	1.89018	ENSSSCG00000004017	FRMD1
3	6259431	6459431	1.88961	ENSSSCG00000007625	ARPC1B
16	5386050	5803918	1.88946	ENSSSCG00000016791	LOC110257328
12	50478018	51007615	1.88856	ENSSSCG00000017883	GGT6
17	56567992	57139720	1.88761	ENSSSCG00000007495	CASS4
16	3806140	4116044	1.88614	ENSSSCG00000034714	OTULIN
1	269116647	269316647	1.88544	ENSSSCG00000005663	KYAT1
4	35326130	35526130	1.88386	ENSSSCG00000006059	NCALD
10	9870331	10136394	1.88307	ENSSSCG00000010825	MARK1
9	128485862	128702459	1.88196	ENSSSCG00000023451	KCNK2
1	236315323	236678086	1.8816	ENSSSCG00000052133	LOC110257046
1	236315323	236678086	1.8816	ENSSSCG00000058329	-
14	11179239	11379239	1.88149	ENSSSCG00000009666	EPHX2
12	51401767	51681265	1.88041	ENSSSCG00000031530	DERL2
3	10198875	10398875	1.88026	ENSSSCG00000040182	RHBDD2
6	27879377	28173615	1.8799	ENSSSCG00000026116	FHOD1
17	31954194	32234823	1.87971	ENSSSCG00000021401	GFRA4
12	57964000	58178076	1.87959	ENSSSCG00000039318	HS3ST3B1
3	121497942	121697942	1.87922	ENSSSCG00000033084	-
6	84241321	84441321	1.87916	ENSSSCG00000003567	KDF1
1	164058722	164381987	1.87815	ENSSSCG00000004942	TIPIN
14	11179239	11379239	1.87775	ENSSSCG00000020846	SCARA3
8	12307569	12601269	1.87751	ENSSSCG00000023604	LAP3
7	115155238	115442473	1.87724	ENSSSCG00000002467	ASB2
10	19764538	19964538	1.8765	ENSSSCG00000029411	CAPN2
4	91949839	92291972	1.87581	ENSSSCG00000006450	CD1E
1	2432393	2646844	1.8758	ENSSSCG00000032916	MPC1
12	51401767	51681265	1.87474	ENSSSCG00000017895	RABEP1
1	30878281	31078281	1.87415	ENSSSCG00000004178	SLC18B1
6	64239882	64464899	1.87306	ENSSSCG00000026626	RER1
6	64239882	64464899	1.87306	ENSSSCG00000027299	PANK4
7	2809666	3156769	1.87151	ENSSSCG00000000997	PPP1R3G
1	180856401	181229683	1.86992	ENSSSCG00000046029	-
6	7203586	7405244	1.8699	ENSSSCG00000032216	ATMIN
6	7203586	7405244	1.8699	ENSSSCG00000035388	C6H16orf46
18	25631641	25831641	1.86962	ENSSSCG00000016617	WNT16
13	34384055	34626276	1.86897	ENSSSCG00000011442	NISCH
17	31516057	31716057	1.86896	ENSSSCG00000059435	RNF24
1	2432393	2646844	1.86819	ENSSSCG00000004020	SFT2D1
7	2070132	2722229	1.86782	ENSSSCG00000001001	-
2	84021053	84221053	1.86729	ENSSSCG00000014079	ANKRD31
9	27606671	27806671	1.86682	ENSSSCG00000014967	FAM76B
2	51043475	51476792	1.86593	ENSSSCG00000024671	WNT9A
1	166484729	166684729	1.86514	ENSSSCG00000004962	CORO2B
13	25995646	26195646	1.86505	ENSSSCG00000034200	SEC22C
13	25995646	26195646	1.86505	ENSSSCG00000055190	SS18L2
1	165088787	165758636	1.86448	ENSSSCG00000004951	AAGAB
12	50478018	51007615	1.86358	ENSSSCG00000017882	MYBBP1A
2	44012723	44496973	1.86212	ENSSSCG00000013385	INSC
4	124606183	125154205	1.86198	ENSSSCG00000006904	GLMN
6	84241321	84441321	1.86194	ENSSSCG00000036755	-
1	159051122	159399576	1.86106	ENSSSCG00000004899	RELCH
7	7414914	7657500	1.85929	ENSSSCG00000001042	MAK
8	134945867	135145867	1.85874	ENSSSCG00000009233	GPAT3
7	115155238	115442473	1.85842	ENSSSCG00000002470	DDX24
6	82938514	83138514	1.857	ENSSSCG00000030682	MACO1
3	6259431	6459431	1.85676	ENSSSCG00000033450	PDAP1
17	56567992	57139720	1.855	ENSSSCG00000007493	AURKA
6	29841342	30109402	1.85383	ENSSSCG00000034721	CES5A
4	62543869	62839837	1.85282	ENSSSCG00000006184	TERF1
6	72640781	72840781	1.85231	ENSSSCG00000031836	-
9	126407176	126642393	1.85196	ENSSSCG00000015570	IVNS1ABP
4	36549997	37003210	1.8519	ENSSSCG00000027587	SPAG1
5	33676291	35045860	1.85141	ENSSSCG00000000502	CNOT2
9	127682749	127882749	1.84888	ENSSSCG00000015579	PTGS2
3	6259431	6459431	1.84852	ENSSSCG00000031809	ZKSCAN5
3	80738695	81135163	1.84771	ENSSSCG00000062269	-
13	34384055	34626276	1.84423	ENSSSCG00000011441	TNNC1
6	56688756	57207592	1.84413	ENSSSCG00000060787	-
1	164382326	164582326	1.84298	ENSSSCG00000004946	ZWILCH
6	29841342	30109402	1.84246	ENSSSCG00000002829	MMP2
2	84021053	84221053	1.84156	ENSSSCG00000014078	-
6	64239882	64464899	1.84123	ENSSSCG00000027916	PEX10
6	63751295	63995672	1.83998	ENSSSCG00000053115	FNDC10
6	27879377	28173615	1.83997	ENSSSCG00000002782	PLEKHG4
4	36549997	37003210	1.8395	ENSSSCG00000021180	POLR2K
2	44012723	44496973	1.8375	ENSSSCG00000013387	CRSP-2
7	2070132	2722229	1.83714	ENSSSCG00000025582	PXDC1
1	13378197	13578197	1.83664	ENSSSCG00000004076	MTRF1L
2	51515685	51797818	1.83634	ENSSSCG00000047900	H2AC25
2	84277793	84477793	1.83608	ENSSSCG00000014081	-
7	113164535	113364535	1.83607	ENSSSCG00000002443	TC2N
6	63751295	63995672	1.83598	ENSSSCG00000028926	-
18	25631641	25831641	1.8355	ENSSSCG00000016618	CPED1
2	51515685	51797818	1.83528	ENSSSCG00000035985	TRIM11
17	56567992	57139720	1.83498	ENSSSCG00000007496	RTF2
7	7414914	7657500	1.83357	ENSSSCG00000001038	LOC100517166
17	31954194	32234823	1.83288	ENSSSCG00000007145	ADAM33
8	711090	949384	1.83278	ENSSSCG00000055957	SLBP
8	11784896	12017243	1.83278	ENSSSCG00000029227	LDB2
4	4303802	4503802	1.83256	ENSSSCG00000005938	COL22A1
12	50478018	51007615	1.83194	ENSSSCG00000033819	-
13	34020734	34220734	1.8317	ENSSSCG00000023033	PARP3
11	18400507	18713211	1.83108	ENSSSCG00000022159	FNDC3A
1	239606587	240051277	1.83089	ENSSSCG00000005371	TRMO
1	270586166	271302571	1.8308	ENSSSCG00000005702	FUBP3
10	20285448	20543939	1.83016	ENSSSCG00000010900	DENND1B
17	60892562	61495706	1.82951	ENSSSCG00000024694	TAF4
3	10198875	10398875	1.82876	ENSSSCG00000021837	TMEM120A
17	56567992	57139720	1.82795	ENSSSCG00000007492	FAM210B
14	8847338	9074085	1.82765	ENSSSCG00000009648	NEFM
2	51849755	52175008	1.82741	ENSSSCG00000039611	-
14	131135515	131391591	1.82708	ENSSSCG00000010698	FGFR2
15	2890508	3245667	1.82708	ENSSSCG00000015677	LYPD6B
6	67430778	67630778	1.82703	ENSSSCG00000003379	KLHL21
6	82938514	83138514	1.82651	ENSSSCG00000023235	MAN1C1
3	80738695	81135163	1.8262	ENSSSCG00000008386	SANBR
1	238413605	238927931	1.82613	ENSSSCG00000005352	FRMPD1
17	31716689	31929292	1.8261	ENSSSCG00000007151	CDC25B
4	62543869	62839837	1.82516	ENSSSCG00000032111	RPL7
17	57244140	57796359	1.8245	ENSSSCG00000007504	RBM38
17	58627440	59897264	1.8245	ENSSSCG00000007514	VAPB
4	36549997	37003210	1.82439	ENSSSCG00000006066	RNF19A
8	82030871	82230871	1.82435	ENSSSCG00000026015	POU4F2
9	127682749	127882749	1.82426	ENSSSCG00000039898	-
1	270227686	270427686	1.82377	ENSSSCG00000039311	NCS1
17	58627440	59897264	1.82309	ENSSSCG00000007529	SYCP2
16	1181720	1461396	1.82204	ENSSSCG00000016780	CTNND2
6	70691920	70891920	1.82183	ENSSSCG00000003407	CASZ1
4	124606183	125154205	1.8218	ENSSSCG00000006902	GFI1
7	103860033	104060033	1.82162	ENSSSCG00000031771	TSHR
4	45692983	46235452	1.82143	ENSSSCG00000040562	C4H8orf88
6	56688756	57207592	1.82126	ENSSSCG00000045482	LOC110261288
2	44012723	44496973	1.82013	ENSSSCG00000013386	CRSP3
4	35796350	36464265	1.81978	ENSSSCG00000006064	SNX31
16	3806140	4116044	1.81874	ENSSSCG00000016784	ANKH
6	140272952	140792911	1.81874	ENSSSCG00000025085	NEGR1
2	16492765	16692765	1.81853	ENSSSCG00000013269	MAPK8IP1
2	16492765	16692765	1.81853	ENSSSCG00000013270	CRY2
2	89704887	90601981	1.81815	ENSSSCG00000036095	ACOT12
6	72640781	72840781	1.81809	ENSSSCG00000003444	LOC100737881
1	239606587	240051277	1.81707	ENSSSCG00000062892	ANP32B
2	42014818	42214818	1.81458	ENSSSCG00000025406	PIK3C2A
2	51849755	52175008	1.81449	ENSSSCG00000013980	LOC110259578
7	34735986	34935986	1.81439	ENSSSCG00000001594	-
17	56567992	57139720	1.81315	ENSSSCG00000007498	FAM209B
6	7203586	7405244	1.81237	ENSSSCG00000039216	CENPN
17	57244140	57796359	1.81229	ENSSSCG00000007500	-
3	92493434	92818863	1.81193	ENSSSCG00000058673	-
8	119277085	119528925	1.81143	ENSSSCG00000009172	PPP3CA
4	36549997	37003210	1.81123	ENSSSCG00000031418	-
1	2432393	2646844	1.81088	ENSSSCG00000004022	RPS6KA2
17	32423408	33223087	1.81073	ENSSSCG00000007173	IDH3B
1	71355634	71555634	1.81023	ENSSSCG00000004366	BVES
3	97689312	97889312	1.81016	ENSSSCG00000008464	MTA3
2	18015324	18329708	1.81	ENSSSCG00000057793	ACCSL
4	124606183	125154205	1.80935	ENSSSCG00000006903	RPAP2
2	101442759	101660997	1.80929	ENSSSCG00000025286	MCTP1
17	31954194	32234823	1.80905	ENSSSCG00000007146	SIGLEC1
4	2474823	2674823	1.80825	ENSSSCG00000005930	SLC45A4
2	84277793	84477793	1.80814	ENSSSCG00000014080	HMGCR
14	12164353	12378414	1.80811	ENSSSCG00000058717	-
6	36476408	36676408	1.80646	ENSSSCG00000022813	ABCC12
4	99312906	99684029	1.80637	ENSSSCG00000006689	PIAS3
1	236315323	236678086	1.80624	ENSSSCG00000059200	LOC110257048
3	120025312	120225312	1.8053	ENSSSCG00000008615	VSNL1
9	27606671	27806671	1.80503	ENSSSCG00000041491	-
1	71355634	71555634	1.8049	ENSSSCG00000004367	POPDC3
1	1346012	1714750	1.80284	ENSSSCG00000031703	DACT2
6	67430778	67630778	1.80264	ENSSSCG00000003384	DNAJC11
6	93683397	93883397	1.80123	ENSSSCG00000032240	RSPO1
11	18400507	18713211	1.80004	ENSSSCG00000031598	CDADC1
2	51043475	51476792	1.79964	ENSSSCG00000048546	-
9	120567155	120767155	1.79952	ENSSSCG00000015523	RALGPS2
18	31669165	32062705	1.79888	ENSSSCG00000016640	PPP1R3A
5	33676291	35045860	1.79884	ENSSSCG00000025969	PTPRR
2	81451369	82102123	1.79879	ENSSSCG00000014062	-
9	126407176	126642393	1.79824	ENSSSCG00000056307	-
7	2070132	2722229	1.79795	ENSSSCG00000026323	FAM50B
17	32423408	33223087	1.79783	ENSSSCG00000026043	TGM3
6	67430778	67630778	1.79741	ENSSSCG00000036772	CAMTA1
4	81108594	81334560	1.7967	ENSSSCG00000031622	-
4	17552538	17752538	1.79601	ENSSSCG00000057079	SHAS2
6	83793568	84054643	1.79501	ENSSSCG00000003555	HMGN2
13	26369324	26569324	1.79454	ENSSSCG00000011293	-
16	3806140	4116044	1.79418	ENSSSCG00000016782	OTULINL
7	103860033	104060033	1.7935	ENSSSCG00000002411	GTF2A1
4	99312906	99684029	1.79271	ENSSSCG00000037355	RNF115
1	179294513	179494513	1.79209	ENSSSCG00000035611	-
6	64239882	64464899	1.79193	ENSSSCG00000003356	MMEL1
3	132122276	132533885	1.7913	ENSSSCG00000029334	MYT1L
3	120025312	120225312	1.79073	ENSSSCG00000008613	GEN1
8	12806046	13006046	1.79065	ENSSSCG00000008748	LCORL
13	25995646	26195646	1.79055	ENSSSCG00000030065	ZBTB47
2	45770324	45970324	1.78878	ENSSSCG00000013397	ARNTL
2	18015324	18329708	1.78849	ENSSSCG00000061941	-
1	200147563	200450940	1.78829	ENSSSCG00000005131	DMRTA1
12	50478018	51007615	1.78824	ENSSSCG00000056284	XAF1
1	265299438	265499438	1.78764	ENSSSCG00000058119	-
8	131298397	131790829	1.78742	ENSSSCG00000057393	HSD17B13
12	55862023	56211732	1.78741	ENSSSCG00000018015	DNAH9
3	120025312	120225312	1.78713	ENSSSCG00000008614	SMC6
1	165088787	165758636	1.78688	ENSSSCG00000004954	C1H15orf61
1	1910349	2173619	1.78503	ENSSSCG00000032403	TCP10L2
6	70691920	70891920	1.78491	ENSSSCG00000003404	DFFA
1	269116647	269316647	1.78456	ENSSSCG00000005666	DOLK
1	1910349	2173619	1.78452	ENSSSCG00000004023	CEP43
5	33676291	35045860	1.78212	ENSSSCG00000031173	KCNMB4
1	239606587	240051277	1.78199	ENSSSCG00000005373	NANS
7	112742751	112942751	1.78193	ENSSSCG00000002438	-
7	1160671	1360671	1.78143	ENSSSCG00000000994	GMDS
11	18400507	18713211	1.78092	ENSSSCG00000052494	-
4	124606183	125154205	1.7802	ENSSSCG00000023654	BRDT
8	12307569	12601269	1.7794	ENSSSCG00000034811	QDPR
8	19656629	20040608	1.77925	ENSSSCG00000022155	RBPJ
6	29841342	30109402	1.77874	ENSSSCG00000002828	LPCAT2
1	71355634	71555634	1.77788	ENSSSCG00000004368	PREP
3	132656967	132856967	1.77786	ENSSSCG00000023273	SH3YL1
4	99312906	99684029	1.77767	ENSSSCG00000056541	PEX11B
4	91949839	92291972	1.77621	ENSSSCG00000022686	LOC100626697
8	134945867	135145867	1.77583	ENSSSCG00000009234	ABRAXAS1
6	67430778	67630778	1.77544	ENSSSCG00000027869	PHF13
2	81451369	82102123	1.7752	ENSSSCG00000014061	THOC3
6	57871843	58273409	1.77493	ENSSSCG00000031883	ZNF615
14	48206021	48406021	1.77383	ENSSSCG00000010031	-
1	166484729	166684729	1.77379	ENSSSCG00000004963	ANP32A
8	130749478	131127368	1.77338	ENSSSCG00000038867	PPM1K
13	34020734	34220734	1.77295	ENSSSCG00000059013	DUSP7
1	239039595	239478621	1.77282	ENSSSCG00000005361	ALDH1B1
1	239039595	239478621	1.77282	ENSSSCG00000005367	TSTD2
12	50478018	51007615	1.77237	ENSSSCG00000017888	SLC13A5
12	50478018	51007615	1.77237	ENSSSCG00000017890	KIAA0753
12	50478018	51007615	1.77237	ENSSSCG00000017893	PIMREG
14	11179239	11379239	1.77235	ENSSSCG00000009665	CHRNA2
15	37578374	37778374	1.77106	ENSSSCG00000015753	ANGPT2
14	90262764	90462764	1.7691	ENSSSCG00000010396	PARG
4	35796350	36464265	1.76865	ENSSSCG00000006063	PABPC1
5	104200278	104793932	1.76826	ENSSSCG00000025041	-
1	164058722	164381987	1.76824	ENSSSCG00000004941	DIS3L
3	132122276	132533885	1.76796	ENSSSCG00000029570	PXDN
12	50478018	51007615	1.7679	ENSSSCG00000022026	AIPL1
13	34020734	34220734	1.76731	ENSSSCG00000048899	GPR62
1	166026807	166456194	1.76703	ENSSSCG00000004958	PIAS1
3	6259431	6459431	1.767	ENSSSCG00000034019	ATP5MF
4	81392164	82084659	1.76681	ENSSSCG00000006288	SELP
12	57964000	58178076	1.7667	ENSSSCG00000018023	COX10
7	1432038	1711710	1.76663	ENSSSCG00000028777	MYLK4
