# Supplementary material for: Integration of Multiomics Data Reveals Selection Characteristics of ITGB1 That Are Associated with Size Differentiation in Pigs
Source: Int J Mol Sci. 2025 Feb 13;26(4):1569. doi: 10.3390/ijms26041569 (PMC11855449; doi:10.3390/ijms26041569)
Supplement: Supplementary file 1 [file ijms-26-01569-s001.zip › Table S4.xlsx]

## Sheet: Table S4
Table S4: Differential genes between 1-day-old EM pigs and HB pigs
seq_id	gene_id	A_vs_B_fc(B/A)	A_vs_B_log2fc(B/A)	A_vs_B_pvalue	A_vs_B_padjust	A_vs_B_significant	A_vs_B_regulate
ENSSSCG00000002383	FOS	27.8316	4.79865	7.58926e-61	7.67957e-57	yes	up
ENSSSCG00000008714	-	0.16308	-2.61635	1.24471e-36	6.29761e-33	yes	down
ENSSSCG00000037879	-	0.156744	-2.67352	3.41775e-35	1.15281e-31	yes	down
ENSSSCG00000037106	ECRG4	0.0874894	-3.51475	1.30142e-28	3.29227e-25	yes	down
ENSSSCG00000036362	KLK14	0.143369	-2.8022	1.60663e-24	3.2515e-21	yes	down
ENSSSCG00000039569	-	0.0251982	-5.31054	3.72124e-22	6.27587e-19	yes	down
ENSSSCG00000039186	RAB25	0.242895	-2.0416	1.59591e-18	2.307e-15	yes	down
ENSSSCG00000011141	CALML5	0.113728	-3.13634	1.92786e-18	2.43851e-15	yes	down
ENSSSCG00000024281	LGALS7	0.178151	-2.48882	7.33809e-18	8.25045e-15	yes	down
ENSSSCG00000024067	KRT23	0.196565	-2.34692	2.88364e-17	2.91796e-14	yes	down
ENSSSCG00000012960	CST6	0.282441	-1.82398	3.47857e-17	3.19997e-14	yes	down
ENSSSCG00000033878	RAB38	0.353276	-1.50113	9.3973e-17	7.92428e-14	yes	down
ENSSSCG00000009442	CNMD	0.080709	-3.63113	2.30125e-16	1.79126e-13	yes	down
ENSSSCG00000038631	TCFL5	0.269195	-1.89328	2.9499e-16	2.13215e-13	yes	down
ENSSSCG00000027669	TNS1	3.48885	1.80275	6.49244e-16	4.3798e-13	yes	up
ENSSSCG00000021222	-	0.241085	-2.05238	7.15941e-16	4.52788e-13	yes	down
ENSSSCG00000002512	DEGS2	0.129935	-2.94414	8.12796e-16	4.83805e-13	yes	down
ENSSSCG00000011965	TMEM45A	0.264855	-1.91673	1.11137e-15	6.24773e-13	yes	down
ENSSSCG00000004889	SERPINB10	0.255668	-1.96766	4.06148e-15	2.16306e-12	yes	down
ENSSSCG00000000249	KRT72	0.109001	-3.19758	7.69609e-15	3.89384e-12	yes	down
ENSSSCG00000012462	POF1B	0.149313	-2.74359	1.46915e-14	7.07921e-12	yes	down
ENSSSCG00000032172	-	0.04622	-4.43534	2.2059e-14	1.01461e-11	yes	down
ENSSSCG00000010184	AGT	4.91703	2.29779	2.51551e-14	1.10672e-11	yes	up
ENSSSCG00000039151	SERPINB12	0.0831215	-3.58863	2.75961e-14	1.16352e-11	yes	down
ENSSSCG00000022258	LOC100512873	0.157468	-2.66687	7.93731e-14	3.21271e-11	yes	down
ENSSSCG00000013393	SPON1	2.67811	1.42122	8.35637e-14	3.25224e-11	yes	up
ENSSSCG00000038121	-	0.12443	-3.00659	1.11764e-13	4.18865e-11	yes	down
ENSSSCG00000002882	KRTDAP	0.17422	-2.52102	1.22592e-13	4.28419e-11	yes	down
ENSSSCG00000032599	-	0.058292	-4.10056	1.2278e-13	4.28419e-11	yes	down
ENSSSCG00000007477	NFATC2	8.85452	3.14641	1.50486e-13	5.07589e-11	yes	up
ENSSSCG00000000247	KRT71	0.0824982	-3.59949	2.46452e-13	8.04466e-11	yes	down
ENSSSCG00000023408	SAMD4A	3.37295	1.75401	3.33775e-13	1.05546e-10	yes	up
ENSSSCG00000035297	ISG12(A)	0.150299	-2.73409	6.71282e-13	2.05839e-10	yes	down
ENSSSCG00000001457	SLA-DQB1	0.204659	-2.28871	8.26046e-13	2.45846e-10	yes	down
ENSSSCG00000030597	HAPLN3	0.219156	-2.18997	8.76799e-13	2.53495e-10	yes	down
ENSSSCG00000003726	DSC1	0.210141	-2.25057	9.04669e-13	2.54287e-10	yes	down
ENSSSCG00000000257	ITGB7	0.229293	-2.12473	9.90292e-13	2.70832e-10	yes	down
ENSSSCG00000022857	TFF3	0.0567311	-4.13972	1.28906e-12	3.43263e-10	yes	down
ENSSSCG00000005857	CYSRT1	0.178557	-2.48555	1.70751e-12	4.43034e-10	yes	down
ENSSSCG00000040885	LOC110261493	0.262256	-1.93095	2.13116e-12	5.3913e-10	yes	down
ENSSSCG00000028871	LOC396867	0.130682	-2.93586	4.03297e-12	9.95357e-10	yes	down
ENSSSCG00000014336	EGR1	3.63	1.85997	4.77205e-12	1.14972e-09	yes	up
ENSSSCG00000007072	SPTLC3	0.395535	-1.33812	5.66717e-12	1.33363e-09	yes	down
ENSSSCG00000021126	SOSTDC1	0.345827	-1.53188	7.1044e-12	1.63385e-09	yes	down
ENSSSCG00000017464	KRT25	0.140161	-2.83485	7.38629e-12	1.66093e-09	yes	down
ENSSSCG00000038618	RFLNB	4.77204	2.25461	8.50627e-12	1.87119e-09	yes	up
ENSSSCG00000026349	LOC100522421	0.179345	-2.47919	9.52581e-12	2.05089e-09	yes	down
ENSSSCG00000017380	ARL4D	0.333693	-1.58341	1.2402e-11	2.6145e-09	yes	down
ENSSSCG00000011973	COL8A1	0.123541	-3.01694	1.29008e-11	2.66415e-09	yes	down
ENSSSCG00000023716	TNFAIP6	3.86762	1.95145	1.87016e-11	3.78483e-09	yes	up
ENSSSCG00000035446	CAVIN1	2.38807	1.25584	2.34592e-11	4.65458e-09	yes	up
ENSSSCG00000032149	PLET1	0.299448	-1.73962	2.59506e-11	5.0499e-09	yes	down
ENSSSCG00000017754	LGALS9	0.320866	-1.63996	2.65767e-11	5.07414e-09	yes	down
ENSSSCG00000015888	RBMS1	2.61494	1.38678	2.96741e-11	5.5606e-09	yes	up
ENSSSCG00000005055	LGALS3	0.42025	-1.25068	3.42813e-11	6.20929e-09	yes	down
ENSSSCG00000033601	LOC100513362	2.52992	1.33909	3.43631e-11	6.20929e-09	yes	up
ENSSSCG00000005845	TOR4A	0.351583	-1.50806	3.80214e-11	6.63342e-09	yes	down
ENSSSCG00000026224	ARHGAP31	2.35472	1.23555	3.79257e-11	6.63342e-09	yes	up
ENSSSCG00000004712	TGM7	0.116794	-3.09796	4.29656e-11	7.36897e-09	yes	down
ENSSSCG00000032048	SCRG1	0.179648	-2.47675	5.14217e-11	8.67227e-09	yes	down
ENSSSCG00000004138	HIVEP2	3.58021	1.84004	5.66101e-11	9.39078e-09	yes	up
ENSSSCG00000015818	DDHD2	2.38622	1.25473	6.08192e-11	9.92628e-09	yes	up
ENSSSCG00000016991	DUSP1	2.96781	1.5694	6.96939e-11	1.11942e-08	yes	up
ENSSSCG00000033099	-	0.138401	-2.85307	7.27763e-11	1.15066e-08	yes	down
ENSSSCG00000000625	LRP6	2.5186	1.33262	7.54508e-11	1.17459e-08	yes	up
ENSSSCG00000015850	DUSP4	4.91787	2.29803	8.65638e-11	1.32718e-08	yes	up
ENSSSCG00000010067	MIF	0.42213	-1.24424	9.55646e-11	1.44331e-08	yes	down
ENSSSCG00000020785	DES	4.4633	2.15811	1.00455e-10	1.49486e-08	yes	up
ENSSSCG00000014565	LOC100519082	0.277377	-1.85008	1.03199e-10	1.51343e-08	yes	down
ENSSSCG00000004713	TGM5	0.215523	-2.21408	1.08971e-10	1.57525e-08	yes	down
ENSSSCG00000035518	-	0.35005	-1.51437	1.36454e-10	1.94476e-08	yes	down
ENSSSCG00000010370	ANXA8	0.344095	-1.53912	1.40756e-10	1.97821e-08	yes	down
ENSSSCG00000000707	SCNN1A	0.25088	-1.99493	1.59692e-10	2.2136e-08	yes	down
ENSSSCG00000031733	-	4.36203	2.125	1.6259e-10	2.22331e-08	yes	up
ENSSSCG00000039962	HSPB1	0.312833	-1.67654	1.91897e-10	2.58907e-08	yes	down
ENSSSCG00000001559	PNPLA1	0.215303	-2.21556	2.08451e-10	2.77542e-08	yes	down
ENSSSCG00000001456	SLA-DQA1	0.192731	-2.37534	2.1666e-10	2.84725e-08	yes	down
ENSSSCG00000009786	HIP1R	0.403687	-1.30869	2.48288e-10	3.22106e-08	yes	down
ENSSSCG00000020694	DSG1	0.325755	-1.61814	2.63602e-10	3.33423e-08	yes	down
ENSSSCG00000014982	MMP7	0.110338	-3.18	2.63345e-10	3.33423e-08	yes	down
ENSSSCG00000038420	PERP	0.397596	-1.33062	2.70593e-10	3.3804e-08	yes	down
ENSSSCG00000036956	SOCS3	3.39997	1.76552	3.44724e-10	4.24254e-08	yes	up
ENSSSCG00000020872	PDZK1IP1	0.332868	-1.58698	3.47989e-10	4.24254e-08	yes	down
ENSSSCG00000009434	RGCC	4.21569	2.07577	3.74417e-10	4.51038e-08	yes	up
ENSSSCG00000022988	TSPEAR	0.285688	-1.80749	3.85054e-10	4.58395e-08	yes	down
ENSSSCG00000024310	F13A1	3.34608	1.74247	3.95474e-10	4.65326e-08	yes	up
ENSSSCG00000026339	FAM25A	0.249598	-2.00232	4.48801e-10	5.22002e-08	yes	down
ENSSSCG00000003073	LYPD5	0.135267	-2.88612	4.70718e-10	5.41272e-08	yes	down
ENSSSCG00000016679	GGCT	0.28917	-1.79001	4.87056e-10	5.53767e-08	yes	down
ENSSSCG00000005193	TYRP1	3.93331	1.97574	5.68831e-10	6.39556e-08	yes	up
ENSSSCG00000017416	DHX58	0.257746	-1.95598	7.46235e-10	8.29797e-08	yes	down
ENSSSCG00000028056	ZFP36	2.27517	1.18597	7.74187e-10	8.51521e-08	yes	up
ENSSSCG00000029998	KLF7	2.75157	1.46025	8.18083e-10	8.90127e-08	yes	up
ENSSSCG00000035152	TEF	2.45142	1.29362	8.91395e-10	9.59577e-08	yes	up
ENSSSCG00000000838	SLC41A2	2.81118	1.49118	1.05373e-09	1.12239e-07	yes	up
ENSSSCG00000036383	LGALS3BP	0.167624	-2.5767	1.0766e-09	1.12311e-07	yes	down
ENSSSCG00000009490	DCT	3.37751	1.75596	1.07299e-09	1.12311e-07	yes	up
ENSSSCG00000012381	-	0.15272	-2.71104	1.17424e-09	1.21246e-07	yes	down
ENSSSCG00000003768	NEXN	2.84026	1.50602	1.23557e-09	1.2629e-07	yes	up
ENSSSCG00000006614	THEM5	0.231422	-2.1114	1.30396e-09	1.31948e-07	yes	down
ENSSSCG00000036566	LY6G6C	0.208093	-2.2647	1.3766e-09	1.37919e-07	yes	down
ENSSSCG00000023969	ACER1	0.148445	-2.752	1.47898e-09	1.46724e-07	yes	down
ENSSSCG00000013506	STAP2	0.256973	-1.96031	1.53314e-09	1.5062e-07	yes	down
ENSSSCG00000013667	COL5A3	2.55135	1.35126	1.70819e-09	1.66204e-07	yes	up
ENSSSCG00000034347	TRIM56	4.04138	2.01485	1.84212e-09	1.77527e-07	yes	up
ENSSSCG00000012853	IRF7	0.34398	-1.5396	2.0499e-09	1.95688e-07	yes	down
ENSSSCG00000027025	LOC102166240	0.164062	-2.60768	2.08067e-09	1.96769e-07	yes	down
ENSSSCG00000040575	ISG15	0.179613	-2.47704	2.18775e-09	2.0498e-07	yes	down
ENSSSCG00000013595	CERS4	0.459707	-1.12121	2.34277e-09	2.1749e-07	yes	down
ENSSSCG00000024697	TMEM125	0.351138	-1.50989	2.543e-09	2.33933e-07	yes	down
ENSSSCG00000025478	MIB1	2.46008	1.29871	2.81898e-09	2.56984e-07	yes	up
ENSSSCG00000011843	PAK2	2.28248	1.1906	3.49771e-09	3.16012e-07	yes	up
ENSSSCG00000038187	C1GALT1	3.07598	1.62105	3.63983e-09	3.25942e-07	yes	up
ENSSSCG00000030065	ZBTB47	2.5268	1.33731	4.3238e-09	3.83794e-07	yes	up
ENSSSCG00000015270	FMOD	0.327888	-1.60873	4.38482e-09	3.85826e-07	yes	down
ENSSSCG00000004703	CKMT1A	0.291391	-1.77897	4.73322e-09	4.12892e-07	yes	down
ENSSSCG00000003585	GJB5	0.286953	-1.80111	5.08869e-09	4.40107e-07	yes	down
ENSSSCG00000037524	LY6D	0.253416	-1.98042	5.348e-09	4.58613e-07	yes	down
ENSSSCG00000033453	BST2	0.203487	-2.29699	5.53981e-09	4.70061e-07	yes	down
ENSSSCG00000012077	MX1	0.289401	-1.78886	5.57439e-09	4.70061e-07	yes	down
ENSSSCG00000039358	SUSD5	0.206631	-2.27487	6.34401e-09	5.30538e-07	yes	down
ENSSSCG00000000146	MYH11	2.37397	1.2473	6.79186e-09	5.63335e-07	yes	up
ENSSSCG00000009474	SCEL	0.238951	-2.06521	7.13227e-09	5.8676e-07	yes	down
ENSSSCG00000027017	NR1D2	3.04259	1.6053	7.32769e-09	5.97975e-07	yes	up
ENSSSCG00000006171	CRISPLD1	0.260814	-1.93891	7.63638e-09	6.13274e-07	yes	down
ENSSSCG00000014422	SPINK5	0.335009	-1.57773	7.57685e-09	6.13274e-07	yes	down
ENSSSCG00000046071	-	0.291049	-1.78066	8.94931e-09	7.13056e-07	yes	down
ENSSSCG00000022269	SPRP	0.264488	-1.91873	9.35766e-09	7.39767e-07	yes	down
ENSSSCG00000032464	PURB	3.07105	1.61873	1.14063e-08	8.94734e-07	yes	up
ENSSSCG00000005243	PGM5	2.20455	1.14049	1.15056e-08	8.95578e-07	yes	up
ENSSSCG00000004894	SERPINB5	0.33303	-1.58628	1.21061e-08	9.35126e-07	yes	down
ENSSSCG00000022592	FIBIN	0.371384	-1.42902	1.23051e-08	9.43298e-07	yes	down
ENSSSCG00000027548	KRT79	0.285369	-1.8091	1.69374e-08	1.28865e-06	yes	down
ENSSSCG00000006338	DDR2	4.41247	2.14158	1.86428e-08	1.40781e-06	yes	up
ENSSSCG00000011583	TMEM40	0.252182	-1.98746	1.94687e-08	1.45929e-06	yes	down
ENSSSCG00000029080	SPTSSB	0.321388	-1.63761	2.06619e-08	1.53734e-06	yes	down
ENSSSCG00000014818	-	0.435947	-1.19778	2.78485e-08	2.05693e-06	yes	down
ENSSSCG00000011704	WWTR1	2.06721	1.04768	3.05879e-08	2.23489e-06	yes	up
ENSSSCG00000009477	EDNRB	2.56576	1.35939	3.06996e-08	2.23489e-06	yes	up
ENSSSCG00000006163	PKIA	2.85343	1.51269	3.17411e-08	2.2942e-06	yes	up
ENSSSCG00000037561	ATP11A	2.03247	1.02323	3.20506e-08	2.30014e-06	yes	up
ENSSSCG00000003832	TACSTD2	0.488751	-1.03283	3.84324e-08	2.73872e-06	yes	down
ENSSSCG00000028109	SNTB2	2.2814	1.18992	3.93345e-08	2.7834e-06	yes	up
ENSSSCG00000039290	MTPN	2.03771	1.02695	4.44277e-08	3.10044e-06	yes	up
ENSSSCG00000035223	-	3.11228	1.63797	4.79143e-08	3.31232e-06	yes	up
ENSSSCG00000022961	CLMP	2.53373	1.34126	4.81184e-08	3.31232e-06	yes	up
ENSSSCG00000000033	TSPO	0.436877	-1.1947	4.98891e-08	3.411e-06	yes	down
ENSSSCG00000017569	CHAD	0.185448	-2.43092	5.27483e-08	3.58228e-06	yes	down
ENSSSCG00000010440	-	2.13888	1.09686	5.79468e-08	3.90909e-06	yes	up
ENSSSCG00000015984	-	3.27697	1.71236	6.29346e-08	4.18621e-06	yes	up
ENSSSCG00000006850	EEIG2	3.20296	1.67941	6.32958e-08	4.18621e-06	yes	up
ENSSSCG00000001004	SLC22A23	0.39594	-1.33665	6.29594e-08	4.18621e-06	yes	down
ENSSSCG00000015823	RAB11FIP1	0.368436	-1.44051	6.39502e-08	4.20202e-06	yes	down
ENSSSCG00000009231	CDS1	0.475544	-1.07235	6.57833e-08	4.29459e-06	yes	down
ENSSSCG00000022140	LOC100623351	0.379557	-1.39761	7.05885e-08	4.57875e-06	yes	down
ENSSSCG00000004132	PHACTR2	2.24405	1.1661	7.31921e-08	4.71739e-06	yes	up
ENSSSCG00000029874	DUSP14	0.368056	-1.442	7.68441e-08	4.89047e-06	yes	down
ENSSSCG00000000672	CLSTN3	2.57895	1.36678	7.63944e-08	4.89047e-06	yes	up
ENSSSCG00000009237	-	0.301402	-1.73024	7.79887e-08	4.9323e-06	yes	down
ENSSSCG00000006760	HIPK1	2.26661	1.18054	8.49323e-08	5.30512e-06	yes	up
ENSSSCG00000009554	GRTP1	0.391434	-1.35316	8.48488e-08	5.30512e-06	yes	down
ENSSSCG00000039191	CBX5	2.57196	1.36287	8.74926e-08	5.43152e-06	yes	up
ENSSSCG00000038870	TNRC6A	2.25029	1.17011	9.33033e-08	5.69558e-06	yes	up
ENSSSCG00000013360	TMEM86A	0.326614	-1.61434	9.25871e-08	5.69558e-06	yes	down
ENSSSCG00000037508	GSN	0.419683	-1.25263	9.34348e-08	5.69558e-06	yes	down
ENSSSCG00000032176	SMURF2	2.19814	1.13629	9.95871e-08	5.98339e-06	yes	up
ENSSSCG00000009956	GRK3	2.22028	1.15074	9.91987e-08	5.98339e-06	yes	up
ENSSSCG00000009501	DZIP1	3.69784	1.88668	9.99301e-08	5.98339e-06	yes	up
ENSSSCG00000036210	DYNC1LI2	2.1018	1.07162	1.01429e-07	6.03417e-06	yes	up
ENSSSCG00000039013	NOTUM	0.224719	-2.15381	1.01971e-07	6.03417e-06	yes	down
ENSSSCG00000032320	TCIM	2.97828	1.57448	1.0403e-07	6.12026e-06	yes	up
ENSSSCG00000024668	KLK1	0.16668	-2.58484	1.05852e-07	6.19144e-06	yes	down
ENSSSCG00000017444	KRT15	0.391687	-1.35223	1.09994e-07	6.39674e-06	yes	down
ENSSSCG00000035038	CGNL1	3.04529	1.60658	1.12531e-07	6.50684e-06	yes	up
ENSSSCG00000037572	EPSTI1	0.358525	-1.47985	1.17516e-07	6.7375e-06	yes	down
ENSSSCG00000000264	MFSD5	0.411705	-1.28032	1.2461e-07	7.08385e-06	yes	down
ENSSSCG00000007391	MATN4	0.312511	-1.67802	1.3008e-07	7.3535e-06	yes	down
ENSSSCG00000038600	PRSS8	0.409291	-1.2888	1.33556e-07	7.50805e-06	yes	down
ENSSSCG00000009169	SLC39A8	0.364415	-1.45635	1.34846e-07	7.53871e-06	yes	down
ENSSSCG00000008898	HOPX	0.365454	-1.45224	1.42195e-07	7.90591e-06	yes	down
ENSSSCG00000008535	CLIP4	0.419006	-1.25496	1.44319e-07	7.98016e-06	yes	down
ENSSSCG00000015035	C9H11orf52	0.29387	-1.76675	1.57765e-07	8.67622e-06	yes	down
ENSSSCG00000034400	KLK8	0.198088	-2.33579	1.61638e-07	8.84119e-06	yes	down
ENSSSCG00000005191	MPDZ	2.22616	1.15456	1.9126e-07	1.04051e-05	yes	up
ENSSSCG00000012699	FHL1	2.73337	1.45068	1.97295e-07	1.06761e-05	yes	up
ENSSSCG00000010962	FRMD3	3.1257	1.64418	2.04049e-07	1.09828e-05	yes	up
ENSSSCG00000007350	PPP1R16B	2.26927	1.18223	2.09304e-07	1.12061e-05	yes	up
ENSSSCG00000013507	MPND	2.70644	1.4364	2.17579e-07	1.15878e-05	yes	up
ENSSSCG00000013145	DTX4	2.51076	1.32812	2.2087e-07	1.17015e-05	yes	up
ENSSSCG00000034616	LRRC58	2.18737	1.1292	2.3464e-07	1.22718e-05	yes	up
ENSSSCG00000035121	RHBG	0.251414	-1.99187	2.35273e-07	1.22718e-05	yes	down
ENSSSCG00000015550	RGS16	3.59445	1.84577	2.40539e-07	1.24821e-05	yes	up
ENSSSCG00000012893	UNC93B1	0.469768	-1.08998	2.56505e-07	1.32055e-05	yes	down
ENSSSCG00000035971	DUSP2	0.287547	-1.79813	2.57088e-07	1.32055e-05	yes	down
ENSSSCG00000016871	CCL28	0.390252	-1.35752	2.80005e-07	1.43099e-05	yes	down
ENSSSCG00000013835	CASP14	0.198048	-2.33608	2.87652e-07	1.46269e-05	yes	down
ENSSSCG00000004891	SERPINB7	0.232864	-2.10244	2.92535e-07	1.48008e-05	yes	down
ENSSSCG00000017461	KRT28	0.230265	-2.11863	3.03845e-07	1.52208e-05	yes	down
ENSSSCG00000032583	SRSF5	2.09633	1.06786	3.07293e-07	1.52449e-05	yes	up
ENSSSCG00000030289	PTPN11	2.1296	1.09058	3.11957e-07	1.53985e-05	yes	up
ENSSSCG00000032436	-	0.255509	-1.96855	3.49179e-07	1.68572e-05	yes	down
ENSSSCG00000013599	ANGPTL4	3.99671	1.99881	3.43937e-07	1.68572e-05	yes	up
ENSSSCG00000004869	CNDP1	0.333365	-1.58483	3.51504e-07	1.68572e-05	yes	down
ENSSSCG00000032303	ENTPD2	0.416277	-1.26439	3.50243e-07	1.68572e-05	yes	down
ENSSSCG00000024388	BNIP3	0.38147	-1.39036	3.50672e-07	1.68572e-05	yes	down
ENSSSCG00000036988	PSMG4	0.439774	-1.18516	3.49117e-07	1.68572e-05	yes	down
ENSSSCG00000025086	LOC100621771	0.222816	-2.16607	3.54584e-07	1.69247e-05	yes	down
ENSSSCG00000023423	UBALD2	0.414351	-1.27107	3.71115e-07	1.75482e-05	yes	down
ENSSSCG00000010981	NUDT2	0.310009	-1.68962	3.90302e-07	1.83696e-05	yes	down
ENSSSCG00000040535	LY6E	0.419351	-1.25377	3.98341e-07	1.86612e-05	yes	down
ENSSSCG00000013901	IFI30	0.457558	-1.12797	4.08562e-07	1.89644e-05	yes	down
ENSSSCG00000029539	RAB23	2.33686	1.22457	4.07895e-07	1.89644e-05	yes	up
ENSSSCG00000001723	PLA2G7	2.94739	1.55944	4.38699e-07	2.02703e-05	yes	up
ENSSSCG00000025838	AP1M2	0.494032	-1.01732	4.65825e-07	2.12328e-05	yes	down
ENSSSCG00000011767	TTC14	2.05988	1.04256	4.7515e-07	2.15607e-05	yes	up
ENSSSCG00000001959	CFL2	2.34956	1.23239	4.8233e-07	2.17888e-05	yes	up
ENSSSCG00000009625	PDLIM2	0.39947	-1.32384	4.97482e-07	2.23734e-05	yes	down
ENSSSCG00000014840	P4HA3	0.324519	-1.62363	5.01371e-07	2.24486e-05	yes	down
ENSSSCG00000029990	DEFB1	0.303325	-1.72106	5.23091e-07	2.33179e-05	yes	down
ENSSSCG00000034570	-	0.252985	-1.98288	5.38247e-07	2.38882e-05	yes	down
ENSSSCG00000028923	SCNN1B	0.24018	-2.05781	5.44037e-07	2.40398e-05	yes	down
ENSSSCG00000026505	SETD6	2.20905	1.14342	5.673e-07	2.49587e-05	yes	up
ENSSSCG00000021343	-	2.41425	1.27158	5.85782e-07	2.56603e-05	yes	up
ENSSSCG00000003064	-	0.425833	-1.23164	7.34969e-07	3.20567e-05	yes	down
ENSSSCG00000015820	NSD3	2.30305	1.20354	7.77728e-07	3.37761e-05	yes	up
ENSSSCG00000017883	GGT6	0.260458	-1.94088	8.10151e-07	3.48621e-05	yes	down
ENSSSCG00000029456	SLC7A1	2.53792	1.34365	8.1307e-07	3.48621e-05	yes	up
ENSSSCG00000032723	ACER3	2.3818	1.25205	8.2059e-07	3.50361e-05	yes	up
ENSSSCG00000023379	UBE2L6	0.358564	-1.4797	8.29873e-07	3.52835e-05	yes	down
ENSSSCG00000038848	IL22RA1	0.354941	-1.49435	8.35318e-07	3.53664e-05	yes	down
ENSSSCG00000016400	MAB21L4	0.269765	-1.89023	8.42122e-07	3.5506e-05	yes	down
ENSSSCG00000035774	ERRFI1	3.25695	1.70352	8.70109e-07	3.64601e-05	yes	up
ENSSSCG00000026780	EDIL3	0.250739	-1.99574	8.71959e-07	3.64601e-05	yes	down
ENSSSCG00000016823	C1QTNF3	0.330713	-1.59635	8.8746e-07	3.69556e-05	yes	down
ENSSSCG00000003391	CA6	0.269828	-1.88989	9.13814e-07	3.78971e-05	yes	down
ENSSSCG00000039307	H2AJ	0.443996	-1.17138	9.47836e-07	3.91162e-05	yes	down
ENSSSCG00000016216	TUBA4A	0.306716	-1.70503	9.50943e-07	3.91162e-05	yes	down
ENSSSCG00000011046	ITGA8	2.49837	1.32099	9.86872e-07	4.01661e-05	yes	up
ENSSSCG00000023280	SULT2B1	0.242336	-2.04492	9.88374e-07	4.01661e-05	yes	down
ENSSSCG00000008081	BARX1	0.244597	-2.03152	9.98454e-07	4.04134e-05	yes	down
ENSSSCG00000004213	-	0.260174	-1.94245	1.04246e-06	4.15463e-05	yes	down
ENSSSCG00000039341	SULT1E1	0.443756	-1.17216	1.03185e-06	4.15463e-05	yes	down
ENSSSCG00000014249	MARCHF3	0.414573	-1.2703	1.04286e-06	4.15463e-05	yes	down
ENSSSCG00000011559	-	0.486921	-1.03824	1.0607e-06	4.20911e-05	yes	down
ENSSSCG00000031261	RHOQ	2.64229	1.40179	1.0689e-06	4.22507e-05	yes	up
ENSSSCG00000006857	COL11A1	0.404383	-1.30621	1.18394e-06	4.64351e-05	yes	down
ENSSSCG00000023607	CYP4F22	0.195292	-2.3563	1.20072e-06	4.69117e-05	yes	down
ENSSSCG00000028080	ELOVL4	0.288433	-1.79369	1.2087e-06	4.70415e-05	yes	down
ENSSSCG00000007942	HMOX2	0.498142	-1.00537	1.22755e-06	4.75921e-05	yes	down
ENSSSCG00000010452	IFIT1	0.293827	-1.76696	1.25319e-06	4.84009e-05	yes	down
ENSSSCG00000041481	DMKN	0.220697	-2.17986	1.28741e-06	4.95333e-05	yes	down
ENSSSCG00000033728	-	0.143089	-2.80502	1.30585e-06	5.00526e-05	yes	down
ENSSSCG00000040793	CTSD	0.441689	-1.1789	1.31525e-06	5.0203e-05	yes	down
ENSSSCG00000034846	-	0.0602033	-4.05401	1.37824e-06	5.22337e-05	yes	down
ENSSSCG00000003078	CEACAM19	0.289953	-1.78611	1.38912e-06	5.24498e-05	yes	down
ENSSSCG00000035760	RFLNA	0.307308	-1.70224	1.44322e-06	5.40888e-05	yes	down
ENSSSCG00000023273	SH3YL1	0.446333	-1.16381	1.48283e-06	5.53682e-05	yes	down
ENSSSCG00000009217	PKD2	2.23123	1.15784	1.54519e-06	5.74844e-05	yes	up
ENSSSCG00000036868	CTNNBIP1	0.388895	-1.36255	1.5784e-06	5.8505e-05	yes	down
ENSSSCG00000009430	AKAP11	2.26081	1.17684	1.61119e-06	5.95024e-05	yes	up
ENSSSCG00000008073	OMD	2.45222	1.29409	1.66908e-06	6.14162e-05	yes	up
ENSSSCG00000010629	ADRA2A	2.35912	1.23825	1.71034e-06	6.27063e-05	yes	up
ENSSSCG00000015567	NIBAN1	2.1904	1.13119	1.73123e-06	6.32431e-05	yes	up
ENSSSCG00000015784	ACSL1	3.83962	1.94096	1.795e-06	6.53367e-05	yes	up
ENSSSCG00000032902	KLK7	0.243111	-2.04031	1.8296e-06	6.63575e-05	yes	down
ENSSSCG00000011812	TPRG1	0.218739	-2.19272	1.91743e-06	6.92946e-05	yes	down
ENSSSCG00000007973	IL9R	0.392207	-1.35031	1.94988e-06	7.02166e-05	yes	down
ENSSSCG00000032803	CYP2S1	0.349275	-1.51756	2.06817e-06	7.4212e-05	yes	down
ENSSSCG00000017705	CCL5	0.255131	-1.97069	2.092e-06	7.48019e-05	yes	down
ENSSSCG00000002495	SYNE3	2.01869	1.01342	2.14832e-06	7.65451e-05	yes	up
ENSSSCG00000011440	SEMA3G	2.14873	1.10349	2.26753e-06	8.02276e-05	yes	up
ENSSSCG00000008094	CHCHD5	0.434678	-1.20198	2.40209e-06	8.46926e-05	yes	down
ENSSSCG00000016502	PARP12	0.40123	-1.3175	2.4398e-06	8.57232e-05	yes	down
ENSSSCG00000035617	-	0.222577	-2.16763	2.49022e-06	8.68917e-05	yes	down
ENSSSCG00000006153	-	0.449937	-1.15221	2.55626e-06	8.88893e-05	yes	down
ENSSSCG00000017993	NTN1	2.37708	1.24919	2.58848e-06	8.97016e-05	yes	up
ENSSSCG00000026618	CAVIN2	2.69965	1.43277	2.74071e-06	9.43307e-05	yes	up
ENSSSCG00000013932	LPAR2	0.382715	-1.38566	2.77656e-06	9.52407e-05	yes	down
ENSSSCG00000015883	MARCHF7	2.01969	1.01413	2.81734e-06	9.63129e-05	yes	up
ENSSSCG00000002718	FA2H	0.217945	-2.19797	3.07651e-06	0.000104467	yes	down
ENSSSCG00000028506	YIPF1	0.46526	-1.10389	3.22181e-06	0.000109035	yes	down
ENSSSCG00000021067	BLVRB	0.375106	-1.41463	3.25563e-06	0.000109812	yes	down
ENSSSCG00000008986	SEPTIN11	2.27407	1.18527	3.29439e-06	0.000110724	yes	up
ENSSSCG00000015238	ARHGAP32	3.09262	1.62883	3.33968e-06	0.000111532	yes	up
ENSSSCG00000010604	SH3PXD2A	4.41499	2.14241	3.39537e-06	0.000113019	yes	up
ENSSSCG00000033142	ENDOU	0.248154	-2.01069	3.58279e-06	0.000118866	yes	down
ENSSSCG00000016129	CMKLR2	0.293437	-1.76888	3.60507e-06	0.000119215	yes	down
ENSSSCG00000003155	PPP1R15A	2.47705	1.30862	3.63453e-06	0.000119797	yes	up
ENSSSCG00000021624	LAD1	0.441116	-1.18077	3.77174e-06	0.000123916	yes	down
ENSSSCG00000027667	EML1	2.04289	1.03061	3.81862e-06	0.00012505	yes	up
ENSSSCG00000004441	DSE	2.09561	1.06737	3.86882e-06	0.00012588	yes	up
ENSSSCG00000004890	SERPINB2	0.34349	-1.54166	3.86192e-06	0.00012588	yes	down
ENSSSCG00000003763	IFI44	0.350688	-1.51174	4.08659e-06	0.000132539	yes	down
ENSSSCG00000004819	CERS3	0.302806	-1.72354	4.26621e-06	0.000137922	yes	down
ENSSSCG00000003951	C6H1orf210	0.414107	-1.27192	4.45074e-06	0.00014343	yes	down
ENSSSCG00000004758	RHOV	0.434149	-1.20374	4.55031e-06	0.000146173	yes	down
ENSSSCG00000006578	S100A4	0.424125	-1.23744	4.58089e-06	0.00014669	yes	down
ENSSSCG00000029070	PAFAH1B3	0.4346	-1.20224	4.61035e-06	0.000147168	yes	down
ENSSSCG00000021885	MDFIC	2.59522	1.37586	4.62675e-06	0.000147227	yes	up
ENSSSCG00000016104	TRAK2	2.30776	1.20649	4.6565e-06	0.000147709	yes	up
ENSSSCG00000027443	MRAS	3.22587	1.68969	4.69986e-06	0.000147834	yes	up
ENSSSCG00000030095	ZBTB16	2.90757	1.53982	4.70428e-06	0.000147834	yes	up
ENSSSCG00000002429	FOXN3	2.20161	1.13856	4.81332e-06	0.000149865	yes	up
ENSSSCG00000023186	CA4	0.347947	-1.52306	4.79986e-06	0.000149865	yes	down
ENSSSCG00000036755	-	0.355198	-1.49331	4.83436e-06	0.000150058	yes	down
ENSSSCG00000002793	-	0.337397	-1.56748	5.1036e-06	0.000157449	yes	down
ENSSSCG00000006966	CLDN23	0.275092	-1.86201	5.09137e-06	0.000157449	yes	down
ENSSSCG00000013622	TMEM205	0.432566	-1.20901	5.13139e-06	0.000157825	yes	down
ENSSSCG00000010102	SLC7A4	0.179322	-2.47938	5.1918e-06	0.000159199	yes	down
ENSSSCG00000011567	VHL	2.0474	1.03379	5.281e-06	0.000161446	yes	up
ENSSSCG00000022726	RHOD	0.433404	-1.20621	5.43351e-06	0.000165607	yes	down
ENSSSCG00000002828	LPCAT2	0.471549	-1.08452	5.67872e-06	0.000172045	yes	down
ENSSSCG00000008239	-	0.456404	-1.13162	5.72042e-06	0.000172791	yes	down
ENSSSCG00000003567	KDF1	0.434956	-1.20106	5.88055e-06	0.000177099	yes	down
ENSSSCG00000004549	RBPMS2	2.78589	1.47814	6.08951e-06	0.000182307	yes	up
ENSSSCG00000038384	COX4I2	0.438282	-1.19007	6.19932e-06	0.000184503	yes	down
ENSSSCG00000025406	PIK3C2A	2.01415	1.01017	6.29387e-06	0.0001853	yes	up
ENSSSCG00000038523	KLK10	0.32339	-1.62865	6.27511e-06	0.0001853	yes	down
ENSSSCG00000028725	-	0.489022	-1.03203	6.2648e-06	0.0001853	yes	down
ENSSSCG00000008101	FBLN7	0.442144	-1.17741	6.50292e-06	0.000190072	yes	down
ENSSSCG00000009012	TMEM154	0.452911	-1.1427	6.6194e-06	0.000192227	yes	down
ENSSSCG00000031701	GXYLT1	2.01373	1.00987	6.71567e-06	0.000193359	yes	up
ENSSSCG00000015090	MPZL3	0.442808	-1.17525	6.81503e-06	0.000195358	yes	down
ENSSSCG00000006595	IVL	0.239513	-2.06182	6.90373e-06	0.000197341	yes	down
ENSSSCG00000007200	FAM110A	0.499456	-1.00157	7.04317e-06	0.00020076	yes	down
ENSSSCG00000017548	NGFR	2.50155	1.32282	7.06851e-06	0.000200917	yes	up
ENSSSCG00000012854	RASSF7	0.43488	-1.20131	7.34229e-06	0.000207533	yes	down
ENSSSCG00000016688	CPVL	0.315083	-1.6662	8.12735e-06	0.000227184	yes	down
ENSSSCG00000033744	-	0.478797	-1.06251	8.20658e-06	0.000228753	yes	down
ENSSSCG00000005457	LPAR1	2.30449	1.20445	8.22869e-06	0.000228753	yes	up
ENSSSCG00000016555	CPA4	0.314366	-1.66948	8.84908e-06	0.000244655	yes	down
ENSSSCG00000008372	EHBP1	2.05782	1.04112	8.89459e-06	0.000245243	yes	up
ENSSSCG00000017801	TRARG1	3.14034	1.65092	8.93891e-06	0.000245796	yes	up
ENSSSCG00000037910	DUSP6	2.03263	1.02335	8.96566e-06	0.000245863	yes	up
ENSSSCG00000011027	KIF5B	2.02788	1.01997	9.25189e-06	0.000251983	yes	up
ENSSSCG00000038912	-	0.335618	-1.57511	9.55896e-06	0.000259322	yes	down
ENSSSCG00000002997	MIA	0.201004	-2.3147	9.67409e-06	0.000261744	yes	down
ENSSSCG00000017521	SCRN2	0.496428	-1.01034	9.87059e-06	0.000266348	yes	down
ENSSSCG00000006771	LOC100156854	2.02709	1.01941	1.00042e-05	0.000268521	yes	up
ENSSSCG00000012053	CBR3	0.476916	-1.06819	1.0078e-05	0.000269787	yes	down
ENSSSCG00000025993	SGPP2	0.299779	-1.73803	1.02214e-05	0.000272904	yes	down
ENSSSCG00000013004	TM7SF2	0.333854	-1.58271	1.02649e-05	0.000273344	yes	down
ENSSSCG00000002818	PLLP	0.486594	-1.03921	1.02958e-05	0.000273447	yes	down
ENSSSCG00000041850	-	0.26476	-1.91725	1.04891e-05	0.000275192	yes	down
ENSSSCG00000028144	EPHX3	0.378899	-1.40012	1.04975e-05	0.000275192	yes	down
ENSSSCG00000036814	CLEC11A	0.448385	-1.15719	1.04884e-05	0.000275192	yes	down
ENSSSCG00000027365	WNT7B	0.282234	-1.82504	1.05982e-05	0.000277114	yes	down
ENSSSCG00000016535	CALD1	2.07139	1.0506	1.11925e-05	0.000291148	yes	up
ENSSSCG00000040636	KRT80	0.316878	-1.658	1.12803e-05	0.000292681	yes	down
ENSSSCG00000022337	SERPINB11	0.304877	-1.7137	1.1509e-05	0.000297851	yes	down
ENSSSCG00000004744	TYRO3	0.387087	-1.36927	1.16362e-05	0.000300132	yes	down
ENSSSCG00000033627	YIPF3	0.36686	-1.4467	1.16565e-05	0.000300132	yes	down
ENSSSCG00000006588	-	0.354651	-1.49553	1.19358e-05	0.000305767	yes	down
ENSSSCG00000004725	ZNF106	2.21792	1.1492	1.26804e-05	0.000322393	yes	up
ENSSSCG00000017226	FADS6	0.462614	-1.11212	1.29802e-05	0.00032919	yes	down
ENSSSCG00000011358	TREX1	0.418074	-1.25817	1.35575e-05	0.00034183	yes	down
ENSSSCG00000026951	PSMB8	0.343422	-1.54195	1.358e-05	0.00034183	yes	down
ENSSSCG00000006018	TRPS1	2.13276	1.09272	1.43313e-05	0.00035807	yes	up
ENSSSCG00000013030	PRDX5	0.453705	-1.14017	1.43273e-05	0.00035807	yes	down
ENSSSCG00000017462	KRT27	0.0881449	-3.50398	1.44959e-05	0.000361291	yes	down
ENSSSCG00000035212	KLF6	2.23689	1.1615	1.45437e-05	0.000361591	yes	up
ENSSSCG00000029944	FASN	3.79488	1.92405	1.47679e-05	0.000366265	yes	up
ENSSSCG00000013337	BBOX1	0.332965	-1.58656	1.48073e-05	0.000366345	yes	down
ENSSSCG00000030694	PKP1	0.314161	-1.67042	1.50193e-05	0.000370685	yes	down
ENSSSCG00000011077	-	0.379997	-1.39594	1.57183e-05	0.000385978	yes	down
ENSSSCG00000005367	TSTD2	2.08895	1.06278	1.59296e-05	0.000388554	yes	up
ENSSSCG00000010494	SORBS1	2.04972	1.03543	1.59354e-05	0.000388554	yes	up
ENSSSCG00000039012	GLTP	0.421439	-1.24661	1.63123e-05	0.000395074	yes	down
ENSSSCG00000022609	WWP2	0.446156	-1.16438	1.63617e-05	0.00039514	yes	down
ENSSSCG00000032941	SIK2	2.0727	1.05151	1.69372e-05	0.000407178	yes	up
ENSSSCG00000040631	LPL	3.74803	1.90613	1.69499e-05	0.000407178	yes	up
ENSSSCG00000046524	PRR9	0.0835992	-3.58037	1.80036e-05	0.000429666	yes	down
ENSSSCG00000026890	GALNT6	0.45542	-1.13473	1.81639e-05	0.000432472	yes	down
ENSSSCG00000024777	HDAC4	2.18175	1.12548	1.91121e-05	0.000450806	yes	up
ENSSSCG00000006290	SLC19A2	2.07564	1.05355	1.99791e-05	0.00047016	yes	up
ENSSSCG00000050244	-	3.64283	1.86506	2.01611e-05	0.000473341	yes	up
ENSSSCG00000026043	TGM3	0.385378	-1.37565	2.08575e-05	0.000484075	yes	down
ENSSSCG00000025703	REV3L	2.02619	1.01877	2.11044e-05	0.000488685	yes	up
ENSSSCG00000009578	CDK20	0.430402	-1.21624	2.1338e-05	0.000492967	yes	down
ENSSSCG00000001062	DTNBP1	0.499452	-1.00158	2.24861e-05	0.00051613	yes	down
ENSSSCG00000023791	-	0.229025	-2.12642	2.2493e-05	0.00051613	yes	down
ENSSSCG00000038471	NUAK2	0.357454	-1.48417	2.24937e-05	0.00051613	yes	down
ENSSSCG00000047083	H2BC21	2.39478	1.25989	2.31201e-05	0.000528108	yes	up
ENSSSCG00000027467	DZIP1L	2.39075	1.25746	2.34638e-05	0.000534752	yes	up
ENSSSCG00000038486	DYNC2I1	2.15941	1.11064	2.44621e-05	0.000553762	yes	up
ENSSSCG00000001388	C7H6orf15	0.222574	-2.16764	2.44553e-05	0.000553762	yes	down
ENSSSCG00000010504	BLNK	0.476148	-1.07052	2.47519e-05	0.000559072	yes	down
ENSSSCG00000003062	LYPD3	0.40421	-1.30682	2.49949e-05	0.000563304	yes	down
ENSSSCG00000033702	SBSN	0.305475	-1.71087	2.50571e-05	0.000563452	yes	down
ENSSSCG00000017222	OTOP2	0.263087	-1.92639	2.54113e-05	0.000570149	yes	down
ENSSSCG00000034792	-	0.282662	-1.82285	2.63228e-05	0.000584849	yes	down
ENSSSCG00000031174	FBP1	0.36091	-1.47029	2.63099e-05	0.000584849	yes	down
ENSSSCG00000032843	AHRR	2.29732	1.19995	2.7048e-05	0.000597595	yes	up
ENSSSCG00000008550	SLC5A6	2.23107	1.15774	2.78773e-05	0.000614577	yes	up
ENSSSCG00000036377	OVOL2	0.413291	-1.27477	2.80733e-05	0.000617552	yes	down
ENSSSCG00000018046	-	0.399215	-1.32476	2.83338e-05	0.000621929	yes	down
ENSSSCG00000013491	TJP3	0.353477	-1.50031	2.85569e-05	0.000625471	yes	down
ENSSSCG00000009881	OAS2	0.383804	-1.38156	2.88905e-05	0.000631409	yes	down
ENSSSCG00000025717	HIC1	2.12662	1.08856	3.01123e-05	0.000656695	yes	up
ENSSSCG00000005617	STXBP1	2.01126	1.0081	3.06849e-05	0.000667742	yes	up
ENSSSCG00000032481	DPM2	0.472976	-1.08016	3.07867e-05	0.00066852	yes	down
ENSSSCG00000012591	AMOT	2.04974	1.03544	3.13126e-05	0.000677034	yes	up
ENSSSCG00000009642	STC1	2.25068	1.17036	3.15408e-05	0.000679556	yes	up
ENSSSCG00000007286	ACSS2	3.11465	1.63907	3.2084e-05	0.000686381	yes	up
ENSSSCG00000001455	SLA-DRB1	0.26623	-1.90925	3.30929e-05	0.000702027	yes	down
ENSSSCG00000003341	TAS1R3	0.472562	-1.08142	3.51404e-05	0.000740803	yes	down
ENSSSCG00000003148	DBP	2.12555	1.08784	3.6616e-05	0.000768709	yes	up
ENSSSCG00000038844	SMIM5	0.475506	-1.07246	3.71e-05	0.00077565	yes	down
ENSSSCG00000027302	PKP3	0.449022	-1.15514	3.8214e-05	0.000795653	yes	down
ENSSSCG00000027022	CNFN	0.254353	-1.97509	3.87119e-05	0.000804366	yes	down
ENSSSCG00000011825	ATP13A3	2.00004	1.00003	3.90557e-05	0.000809845	yes	up
ENSSSCG00000013263	CREB3L1	2.42814	1.27985	3.98235e-05	0.000820721	yes	up
ENSSSCG00000001884	COMMD4	0.40708	-1.29661	3.99557e-05	0.000821771	yes	down
ENSSSCG00000004970	RPLP1	0.47157	-1.08446	4.03245e-05	0.000827674	yes	down
ENSSSCG00000024666	-	0.482535	-1.05129	4.18176e-05	0.000854853	yes	down
ENSSSCG00000016113	BMPR2	2.0563	1.04005	4.28238e-05	0.000870148	yes	up
ENSSSCG00000008266	LOXL3	0.4299	-1.21793	4.2803e-05	0.000870148	yes	down
ENSSSCG00000003366	CHD5	3.60971	1.85188	4.38365e-05	0.000885393	yes	up
ENSSSCG00000024223	ARHGEF16	0.468902	-1.09264	4.43175e-05	0.000891548	yes	down
ENSSSCG00000034689	GPIHBP1	3.01461	1.59197	4.51964e-05	0.000905628	yes	up
ENSSSCG00000021815	IL15RA	0.353913	-1.49853	4.77073e-05	0.00095217	yes	down
ENSSSCG00000036446	PALD1	2.03201	1.02291	4.8388e-05	0.000963855	yes	up
ENSSSCG00000012576	CHRDL1	2.14475	1.10081	4.87324e-05	0.000968807	yes	up
ENSSSCG00000016578	FLNC	2.39982	1.26293	4.8845e-05	0.000969142	yes	up
ENSSSCG00000000260	SOAT2	0.40079	-1.31908	5.01241e-05	0.000988706	yes	down
ENSSSCG00000028334	KRT74	0.0854025	-3.54958	5.06421e-05	0.000995043	yes	down
ENSSSCG00000013573	TRAPPC5	0.437014	-1.19425	5.11427e-05	0.00100293	yes	down
ENSSSCG00000020895	BICDL2	0.481742	-1.05367	5.31387e-05	0.00103676	yes	down
ENSSSCG00000013768	MISP3	0.442548	-1.1761	5.40662e-05	0.00105009	yes	down
ENSSSCG00000036512	FGFRL1	0.466974	-1.09859	5.78933e-05	0.00111406	yes	down
ENSSSCG00000011631	UBA5	2.01548	1.01112	5.79107e-05	0.00111406	yes	up
ENSSSCG00000002954	SPINT2	0.432895	-1.20791	5.82475e-05	0.00111842	yes	down
ENSSSCG00000001463	PSMB9	0.244953	-2.02942	5.85608e-05	0.00112231	yes	down
ENSSSCG00000010036	SLC5A1	0.399958	-1.32208	5.93501e-05	0.00113528	yes	down
ENSSSCG00000013270	CRY2	2.19544	1.13451	5.984e-05	0.00114249	yes	up
ENSSSCG00000002259	AKAP13	2.62834	1.39415	6.00031e-05	0.00114345	yes	up
ENSSSCG00000038724	C13H3orf70	2.21424	1.14681	6.21244e-05	0.00117943	yes	up
ENSSSCG00000035736	CCL24	2.3996	1.2628	6.38137e-05	0.00120697	yes	up
ENSSSCG00000012000	GBE1	2.33345	1.22247	6.51824e-05	0.00123056	yes	up
ENSSSCG00000023419	-	3.58673	1.84267	6.65957e-05	0.00125164	yes	up
ENSSSCG00000033750	-	0.352517	-1.50424	6.82637e-05	0.00127212	yes	down
ENSSSCG00000007199	SLC52A3	0.350992	-1.51049	6.85306e-05	0.00127241	yes	down
ENSSSCG00000008077	CARD19	0.490226	-1.02848	7.04609e-05	0.00130346	yes	down
ENSSSCG00000028282	SLC1A4	2.57057	1.36209	7.10851e-05	0.00131261	yes	up
ENSSSCG00000017268	PRKCA	2.77454	1.47225	7.35295e-05	0.00134062	yes	up
ENSSSCG00000010143	MTR	2.44147	1.28775	7.34459e-05	0.00134062	yes	up
ENSSSCG00000007549	-	0.237989	-2.07103	7.35173e-05	0.00134062	yes	down
ENSSSCG00000016338	PER2	3.02663	1.59771	7.81301e-05	0.00141939	yes	up
ENSSSCG00000001695	VEGFA	2.02542	1.01822	7.88249e-05	0.00142944	yes	up
ENSSSCG00000016997	FGF18	2.74625	1.45746	7.93823e-05	0.00143698	yes	up
ENSSSCG00000004670	-	0.430125	-1.21717	8.16786e-05	0.00146804	yes	down
ENSSSCG00000036542	PPP1R13L	0.454694	-1.13703	8.27881e-05	0.00148534	yes	down
ENSSSCG00000000194	LOC100127131	0.355037	-1.49396	8.45998e-05	0.00151516	yes	down
ENSSSCG00000005636	SLC25A25	2.31346	1.21005	8.68948e-05	0.00154804	yes	up
ENSSSCG00000039194	KANK2	2.0508	1.03619	8.66949e-05	0.00154804	yes	up
ENSSSCG00000032796	GRINA	0.491158	-1.02574	8.67969e-05	0.00154804	yes	down
ENSSSCG00000012378	PDZD11	0.489796	-1.02975	8.93051e-05	0.00157435	yes	down
ENSSSCG00000027322	PGLYRP3	0.270048	-1.88871	8.97198e-05	0.00157617	yes	down
ENSSSCG00000009111	SYNPO2	2.64163	1.40143	9.04961e-05	0.00158705	yes	up
ENSSSCG00000003083	CBLC	0.444224	-1.17064	9.1661e-05	0.00160254	yes	down
ENSSSCG00000011127	TAF3	2.1854	1.1279	9.22463e-05	0.00160804	yes	up
ENSSSCG00000014349	STING1	0.370954	-1.43069	9.23286e-05	0.00160804	yes	down
ENSSSCG00000036236	ELOVL6	3.22452	1.68908	9.27605e-05	0.00161279	yes	up
ENSSSCG00000033256	-	0.115752	-3.11088	9.57502e-05	0.00165623	yes	down
ENSSSCG00000029763	IFI35	0.388048	-1.36569	9.73101e-05	0.00167785	yes	down
ENSSSCG00000033873	TRMT44	2.10231	1.07198	9.75939e-05	0.00167951	yes	up
ENSSSCG00000000774	USP18	0.423053	-1.24109	9.96843e-05	0.00170967	yes	down
ENSSSCG00000010791	FUOM	0.250619	-1.99643	0.000102201	0.00174103	yes	down
ENSSSCG00000000298	PPP1R1A	3.23111	1.69203	0.000105489	0.00178802	yes	up
ENSSSCG00000035249	GADD45G	3.00985	1.58969	0.000107876	0.0018163	yes	up
ENSSSCG00000011913	CCDC191	0.456432	-1.13153	0.00010819	0.00181856	yes	down
ENSSSCG00000040554	COL9A3	0.0869627	-3.52346	0.000111629	0.00186092	yes	down
ENSSSCG00000026409	TYR	2.5516	1.3514	0.000112197	0.00186731	yes	up
ENSSSCG00000003651	RHBDL2	0.479057	-1.06173	0.000113303	0.00187952	yes	down
ENSSSCG00000033822	THRSP	7.04938	2.8175	0.000113215	0.00187952	yes	up
ENSSSCG00000014015	-	0.339317	-1.55929	0.000115593	0.00190502	yes	down
ENSSSCG00000009668	CLU	0.375174	-1.41437	0.00011851	0.00194992	yes	down
ENSSSCG00000017053	NIPAL4	0.313723	-1.67244	0.000121133	0.0019802	yes	down
ENSSSCG00000008966	PARM1	2.04421	1.03155	0.000121631	0.00198513	yes	up
ENSSSCG00000017508	STAC2	0.284661	-1.81268	0.000132221	0.00213389	yes	down
ENSSSCG00000040513	AQP3	0.387365	-1.36823	0.000135651	0.00217881	yes	down
ENSSSCG00000017014	PANK3	2.10447	1.07345	0.00013624	0.00218481	yes	up
ENSSSCG00000037430	COL6A6	0.360848	-1.47054	0.000138395	0.00221236	yes	down
ENSSSCG00000006688	ANKRD35	0.384065	-1.38058	0.000141699	0.00225719	yes	down
ENSSSCG00000038055	CORO1A	0.468671	-1.09335	0.000142354	0.00226136	yes	down
ENSSSCG00000037735	HCAR2	0.357418	-1.48431	0.000144288	0.0022825	yes	down
ENSSSCG00000016618	CPED1	2.3318	1.22145	0.000147235	0.00231706	yes	up
ENSSSCG00000004464	TENT5A	2.18663	1.12871	0.000152144	0.00238319	yes	up
ENSSSCG00000017962	KDM6B	2.06833	1.04847	0.000155387	0.00243023	yes	up
ENSSSCG00000000250	KRT73	0.298254	-1.74538	0.000156506	0.00244395	yes	down
ENSSSCG00000022011	NMI	0.450477	-1.15048	0.000162444	0.00252112	yes	down
ENSSSCG00000013230	FAM180B	0.422333	-1.24355	0.000163148	0.0025243	yes	down
ENSSSCG00000015735	PTPN18	0.37709	-1.40702	0.000173504	0.00266416	yes	down
ENSSSCG00000038966	KRT7	0.146872	-2.76737	0.000175621	0.0026804	yes	down
ENSSSCG00000002697	NUDT7	0.482532	-1.0513	0.000177343	0.00269481	yes	down
ENSSSCG00000000371	PMEL	2.08653	1.06111	0.000177917	0.00269916	yes	up
ENSSSCG00000000251	KRT1	0.13021	-2.94109	0.000183746	0.00277512	yes	down
ENSSSCG00000012295	MAGIX	0.459791	-1.12095	0.000185147	0.0027921	yes	down
ENSSSCG00000035837	-	0.237461	-2.07424	0.000187001	0.00281169	yes	down
ENSSSCG00000010816	TGFB2	2.2947	1.19831	0.000190522	0.00285056	yes	up
ENSSSCG00000021825	RPS21	0.392503	-1.34922	0.000192169	0.00286385	yes	down
ENSSSCG00000040411	CCDC69	2.07748	1.05483	0.000195154	0.0028998	yes	up
ENSSSCG00000027660	IFI44L	0.361329	-1.46862	0.000196283	0.00290804	yes	down
ENSSSCG00000027229	B3GNTL1	0.420689	-1.24917	0.000207327	0.00305377	yes	down
ENSSSCG00000037395	CLIC3	0.302049	-1.72714	0.000208384	0.00306043	yes	down
ENSSSCG00000038534	TSR1	2.21111	1.14477	0.000208945	0.00306423	yes	up
ENSSSCG00000012427	LOC100624650	2.08157	1.05767	0.000209794	0.00306829	yes	up
ENSSSCG00000038677	GJB3	0.455828	-1.13344	0.000210842	0.00307866	yes	down
ENSSSCG00000016682	PLEKHA8	2.02277	1.01633	0.000214049	0.00311201	yes	up
ENSSSCG00000020706	LOC100622246	0.449142	-1.15476	0.000214835	0.00311896	yes	down
ENSSSCG00000005486	KIF12	0.498346	-1.00478	0.000216056	0.0031322	yes	down
ENSSSCG00000020701	-	0.439795	-1.1851	0.000217952	0.00315065	yes	down
ENSSSCG00000015545	GLUL	2.26683	1.18068	0.00022044	0.00317302	yes	up
ENSSSCG00000034114	GPR68	0.433552	-1.20572	0.000231757	0.00329902	yes	down
ENSSSCG00000014048	HK3	0.480735	-1.05669	0.0002336	0.00331529	yes	down
ENSSSCG00000025072	C3H16orf89	0.31235	-1.67876	0.000244107	0.00342596	yes	down
ENSSSCG00000016300	ATG16L1	2.08998	1.06349	0.000244022	0.00342596	yes	up
ENSSSCG00000025238	SHOX2	2.19715	1.13564	0.000244	0.00342596	yes	up
ENSSSCG00000029558	EXTL1	0.104854	-3.25355	0.000249407	0.00348584	yes	down
ENSSSCG00000012007	HSPA13	2.25545	1.17342	0.00025679	0.00356896	yes	up
ENSSSCG00000001993	TGM1	0.31984	-1.64458	0.00025747	0.00356896	yes	down
ENSSSCG00000037016	ID1	0.480331	-1.0579	0.000258296	0.00357551	yes	down
ENSSSCG00000027179	SIM2	3.09652	1.63065	0.000259601	0.00358376	yes	up
ENSSSCG00000013566	INSR	2.10889	1.07649	0.000267335	0.00367549	yes	up
ENSSSCG00000004644	HDC	0.416269	-1.26441	0.000271086	0.00371194	yes	down
ENSSSCG00000028076	ZBTB7C	0.439344	-1.18658	0.000270874	0.00371194	yes	down
ENSSSCG00000014004	PLPP2	0.447442	-1.16023	0.000272654	0.00372836	yes	down
ENSSSCG00000002374	DLST	2.24517	1.16683	0.000275139	0.00375726	yes	up
ENSSSCG00000024736	ACP4	0.471092	-1.08592	0.000277218	0.00378055	yes	down
ENSSSCG00000026344	MCM3AP	2.06533	1.04637	0.00028329	0.0038478	yes	up
ENSSSCG00000027312	PTCH1	2.35284	1.23441	0.00028386	0.00385037	yes	up
ENSSSCG00000029752	C3H16orf54	0.395605	-1.33787	0.000285943	0.00386825	yes	down
ENSSSCG00000041954	-	0.48597	-1.04106	0.000298547	0.00400663	yes	down
ENSSSCG00000038838	DLX5	0.36171	-1.4671	0.000311893	0.00416915	yes	down
ENSSSCG00000014768	TRIM68	2.6036	1.38051	0.000320241	0.00426741	yes	up
ENSSSCG00000015733	GLI2	2.6797	1.42207	0.000322094	0.00428287	yes	up
ENSSSCG00000039731	GLRX	0.422095	-1.24436	0.00032865	0.00435369	yes	down
ENSSSCG00000013633	CARM1	2.23145	1.15798	0.000329238	0.00435498	yes	up
ENSSSCG00000001844	PLIN1	3.15046	1.65556	0.000335902	0.00442577	yes	up
ENSSSCG00000015405	LOC100511343	3.00852	1.58905	0.000337284	0.00443254	yes	up
ENSSSCG00000016294	SNORC	0.0824403	-3.60051	0.000343924	0.00450799	yes	down
ENSSSCG00000013260	MDK	0.470779	-1.08688	0.000354734	0.00461054	yes	down
ENSSSCG00000007130	SYNDIG1	0.345155	-1.53468	0.000390128	0.0049971	yes	down
ENSSSCG00000015241	TMEM45B	0.301439	-1.73006	0.000399174	0.00507442	yes	down
ENSSSCG00000007901	CIITA	0.455512	-1.13444	0.000401213	0.00509394	yes	down
ENSSSCG00000022035	-	0.106511	-3.23092	0.000405774	0.00513728	yes	down
ENSSSCG00000002297	RDH12	0.443947	-1.17154	0.00040857	0.00514966	yes	down
ENSSSCG00000010451	IFIT2	0.309311	-1.69287	0.000412698	0.00518769	yes	down
ENSSSCG00000004154	TNFAIP3	2.14807	1.10304	0.00042966	0.00537839	yes	up
ENSSSCG00000015009	-	2.34494	1.22955	0.000443458	0.00551271	yes	up
ENSSSCG00000038710	-	0.425104	-1.23411	0.000447445	0.00555546	yes	down
ENSSSCG00000016215	-	0.474349	-1.07598	0.000451667	0.00560101	yes	down
ENSSSCG00000025087	ASPH	2.03371	1.02411	0.000452398	0.0056032	yes	up
ENSSSCG00000015030	DLAT	2.0935	1.06591	0.000456209	0.00562973	yes	up
ENSSSCG00000000067	CHADL	0.127465	-2.97182	0.000460376	0.00566733	yes	down
ENSSSCG00000017087	GM2A	0.479683	-1.05985	0.000478037	0.00582101	yes	down
ENSSSCG00000039553	ASPG	0.387551	-1.36754	0.000481715	0.00584674	yes	down
ENSSSCG00000005040	GNPNAT1	2.04016	1.02868	0.000482462	0.00584674	yes	up
ENSSSCG00000003013	B9D2	0.478308	-1.06399	0.000495994	0.00599106	yes	down
ENSSSCG00000023807	ACO1	2.2698	1.18256	0.000508615	0.00611245	yes	up
ENSSSCG00000000117	C5H22orf23	0.462012	-1.114	0.000510491	0.00612044	yes	down
ENSSSCG00000014137	HAPLN1	0.143807	-2.79779	0.000512975	0.00614296	yes	down
ENSSSCG00000032221	-	0.466816	-1.09907	0.000518333	0.00618516	yes	down
ENSSSCG00000005472	SLC46A2	0.450058	-1.15182	0.000521172	0.00621171	yes	down
ENSSSCG00000030548	HERC5	0.421896	-1.24504	0.00052356	0.00623283	yes	down
ENSSSCG00000001832	ACAN	0.123777	-3.01418	0.000525011	0.00624276	yes	down
ENSSSCG00000036504	PLA2G2F	0.433863	-1.20469	0.00052787	0.00624739	yes	down
ENSSSCG00000025208	RNF39	0.456088	-1.13262	0.000537616	0.00634049	yes	down
ENSSSCG00000010084	LOC100155534	0.46397	-1.1079	0.000547432	0.00642629	yes	down
ENSSSCG00000028552	BHLHE41	2.23052	1.15738	0.000554975	0.00650729	yes	up
ENSSSCG00000021811	GDPD3	0.471667	-1.08416	0.000556194	0.00651404	yes	down
ENSSSCG00000000939	ACSS3	2.93682	1.55426	0.000558253	0.00653059	yes	up
ENSSSCG00000004705	MAP1A	2.46907	1.30397	0.000582253	0.00674121	yes	up
ENSSSCG00000034107	RNF223	0.444508	-1.16972	0.000588445	0.00680512	yes	down
ENSSSCG00000017495	GRB7	0.476533	-1.06935	0.000615165	0.00706567	yes	down
ENSSSCG00000001435	AGPAT1	2.56389	1.35834	0.000616631	0.00707215	yes	up
ENSSSCG00000030903	CDSN	0.167427	-2.57839	0.000617127	0.00707215	yes	down
ENSSSCG00000026812	EMG1	2.121	1.08475	0.000624536	0.00714088	yes	up
ENSSSCG00000017934	CLDN7	0.341446	-1.55027	0.00064512	0.00731016	yes	down
ENSSSCG00000029257	LOC396905	0.471205	-1.08557	0.000643961	0.00731016	yes	down
ENSSSCG00000009133	-	0.307701	-1.7004	0.00066323	0.00748839	yes	down
ENSSSCG00000017981	ALOXE3	0.427142	-1.22721	0.000690847	0.00771599	yes	down
ENSSSCG00000000991	FOXQ1	0.357594	-1.48361	0.00070535	0.00783473	yes	down
ENSSSCG00000005935	AGO2	2.07644	1.05411	0.000710883	0.00787889	yes	up
ENSSSCG00000024973	GBP1	0.0979974	-3.35111	0.000719586	0.00794056	yes	down
ENSSSCG00000009293	-	2.42916	1.28045	0.000732223	0.00802535	yes	up
ENSSSCG00000035600	DNAJC12	0.245217	-2.02787	0.000758791	0.00825614	yes	down
ENSSSCG00000005369	FOXE1	2.0968	1.06819	0.000764051	0.00830444	yes	up
ENSSSCG00000022719	RAB20	0.403759	-1.30843	0.000782072	0.00842789	yes	down
ENSSSCG00000008346	APLF	2.00618	1.00445	0.000787474	0.00846807	yes	up
ENSSSCG00000006370	TSTD1	0.487665	-1.03604	0.000806144	0.00865045	yes	down
ENSSSCG00000006172	PI15	2.58776	1.3717	0.0008412	0.00896011	yes	up
ENSSSCG00000016497	DENND2A	2.15118	1.10513	0.000849715	0.00901286	yes	up
ENSSSCG00000011410	LOC100517372	0.481594	-1.05411	0.000855025	0.00904352	yes	down
ENSSSCG00000026407	NCCRP1	0.337949	-1.56512	0.000896537	0.00940109	yes	down
ENSSSCG00000011157	PITRM1	2.27946	1.18869	0.000909012	0.00951969	yes	up
ENSSSCG00000016506	-	0.464752	-1.10547	0.000911683	0.00952046	yes	down
ENSSSCG00000005471	SNX30	2.30849	1.20695	0.000918103	0.00957761	yes	up
ENSSSCG00000033085	-	0.0940053	-3.41111	0.000919188	0.00957905	yes	down
ENSSSCG00000006245	SDR16C5	0.317282	-1.65616	0.000926426	0.00963124	yes	down
ENSSSCG00000017980	ALOX12B	0.323418	-1.62853	0.000935672	0.00969597	yes	down
ENSSSCG00000009929	TRPV4	0.437234	-1.19352	0.000954481	0.00981544	yes	down
ENSSSCG00000021557	SULT1A3	0.421176	-1.2475	0.000964064	0.00988385	yes	down
ENSSSCG00000000753	-	2.0431	1.03076	0.00097661	0.00997206	yes	up
ENSSSCG00000004249	CEP85L	2.21296	1.14597	0.000991122	0.0100939	yes	up
ENSSSCG00000015535	QSOX1	0.470987	-1.08624	0.000991441	0.0100939	yes	down
ENSSSCG00000012394	GJB1	0.326644	-1.61421	0.00100169	0.0101841	yes	down
ENSSSCG00000009228	MAPK10	0.407481	-1.29519	0.0010024	0.0101841	yes	down
ENSSSCG00000035586	-	0.335245	-1.57671	0.00101806	0.0103121	yes	down
ENSSSCG00000031111	CBR1	0.399157	-1.32497	0.0010264	0.0103448	yes	down
ENSSSCG00000013269	MAPK8IP1	2.20998	1.14404	0.00103414	0.010402	yes	up
ENSSSCG00000034399	C2H5orf46	0.229514	-2.12335	0.00103865	0.0104061	yes	down
ENSSSCG00000031736	MGST2	0.489162	-1.03162	0.00111764	0.0110232	yes	down
ENSSSCG00000031251	DDA1	2.5105	1.32798	0.00113847	0.011163	yes	up
ENSSSCG00000035403	RFX2	2.43095	1.28152	0.00115092	0.0112523	yes	up
ENSSSCG00000026414	ATOX1	0.458804	-1.12405	0.00115607	0.0112744	yes	down
ENSSSCG00000037120	TK1	0.472248	-1.08238	0.00115948	0.0112924	yes	down
ENSSSCG00000016990	ATP6V0E1	0.485819	-1.04151	0.00116682	0.0113202	yes	down
ENSSSCG00000000277	-	0.451978	-1.14568	0.00116875	0.0113281	yes	down
ENSSSCG00000016718	NPY	0.33239	-1.58905	0.00118201	0.0114457	yes	down
ENSSSCG00000035669	AHNAK2	0.493914	-1.01767	0.00123078	0.0118612	yes	down
ENSSSCG00000005994	SNTB1	2.1641	1.11377	0.00125208	0.0120262	yes	up
ENSSSCG00000005638	LCN2	0.365263	-1.45299	0.00128507	0.0122676	yes	down
ENSSSCG00000008830	CWH43	0.414736	-1.26974	0.00133132	0.0126732	yes	down
ENSSSCG00000044574	-	0.303024	-1.72249	0.00136451	0.0129404	yes	down
ENSSSCG00000036871	EXOC3L4	0.467635	-1.09654	0.00137799	0.0129952	yes	down
ENSSSCG00000009322	SLC46A3	0.345411	-1.53361	0.00137775	0.0129952	yes	down
ENSSSCG00000007574	SDK1	2.52548	1.33656	0.00137707	0.0129952	yes	up
ENSSSCG00000009805	HPD	0.100232	-3.31858	0.00139284	0.0131109	yes	down
ENSSSCG00000008603	MATN3	0.100499	-3.31475	0.00140671	0.0132291	yes	down
ENSSSCG00000035825	-	0.426854	-1.22818	0.00141176	0.0132519	yes	down
ENSSSCG00000017925	SLC16A11	0.379791	-1.39672	0.00144659	0.0134913	yes	down
ENSSSCG00000008849	-	3.02679	1.59779	0.00144549	0.0134913	yes	up
ENSSSCG00000017983	PER1	2.27568	1.1863	0.00144983	0.0134966	yes	up
ENSSSCG00000040334	CBX6	2.88072	1.52643	0.00146437	0.0135945	yes	up
ENSSSCG00000035033	-	0.102294	-3.28921	0.00148815	0.0137773	yes	down
ENSSSCG00000006590	S100A8	0.324176	-1.62515	0.00150387	0.0138974	yes	down
ENSSSCG00000024072	P2RY11	0.394081	-1.34344	0.00151222	0.0139389	yes	down
ENSSSCG00000023322	COL9A2	0.117748	-3.08623	0.00153161	0.0140384	yes	down
ENSSSCG00000001453	SLA-DRA	0.420156	-1.251	0.00154968	0.01414	yes	down
ENSSSCG00000008237	RETSAT	2.13099	1.09153	0.00154602	0.01414	yes	up
ENSSSCG00000001025	DSP	0.458551	-1.12484	0.0015575	0.0141985	yes	down
ENSSSCG00000007717	METTL27	0.329911	-1.59985	0.00156866	0.014272	yes	down
ENSSSCG00000017159	-	2.77112	1.47047	0.00161371	0.0145796	yes	up
ENSSSCG00000003482	PADI3	0.356871	-1.48653	0.00170789	0.0151864	yes	down
ENSSSCG00000044239	LOC102160290	0.302625	-1.7244	0.00171038	0.0151952	yes	down
ENSSSCG00000007384	-	0.252597	-1.98509	0.00172437	0.015306	yes	down
ENSSSCG00000006940	CCN1	2.26941	1.18232	0.00172688	0.0153149	yes	up
ENSSSCG00000002389	VASH1	2.03663	1.02618	0.00173086	0.0153367	yes	up
ENSSSCG00000038149	KCNE4	2.1868	1.12882	0.00175205	0.0154568	yes	up
ENSSSCG00000010554	SCD	4.79946	2.26287	0.00180626	0.0158384	yes	up
ENSSSCG00000000214	GPD1	2.19819	1.13632	0.00184713	0.0160714	yes	up
ENSSSCG00000023057	LMO1	0.451343	-1.1477	0.00185729	0.0161183	yes	down
ENSSSCG00000029165	DOK4	0.488277	-1.03423	0.00191462	0.0164506	yes	down
ENSSSCG00000014672	-	0.472493	-1.08164	0.00195006	0.0166624	yes	down
ENSSSCG00000032591	-	0.498855	-1.00331	0.00202087	0.017141	yes	down
ENSSSCG00000021259	CDA	0.367709	-1.44336	0.00204173	0.0172889	yes	down
ENSSSCG00000011557	CIDEC	2.67179	1.4178	0.00204367	0.0172909	yes	up
ENSSSCG00000022536	SLC37A2	0.474098	-1.07674	0.00209949	0.0176452	yes	down
ENSSSCG00000036933	NR1D1	2.63512	1.39787	0.00210222	0.0176534	yes	up
ENSSSCG00000036907	NMB	0.34961	-1.51618	0.00216162	0.017988	yes	down
ENSSSCG00000014892	USP35	0.4128	-1.27649	0.00216514	0.0180025	yes	down
ENSSSCG00000035876	ZNF599	0.105196	-3.24885	0.00222024	0.0183701	yes	down
ENSSSCG00000005943	ST3GAL1	2.13363	1.09331	0.00223279	0.0184437	yes	up
ENSSSCG00000011831	APOD	2.14866	1.10343	0.00223848	0.0184603	yes	up
ENSSSCG00000029656	NDP	0.454436	-1.13785	0.00223918	0.0184603	yes	down
ENSSSCG00000033412	B4GALNT3	0.473188	-1.07951	0.00226973	0.0186575	yes	down
ENSSSCG00000017490	GSDMA	0.4406	-1.18246	0.00237571	0.0192627	yes	down
ENSSSCG00000017507	-	0.402105	-1.31435	0.00239775	0.0194103	yes	down
ENSSSCG00000034555	LOC100520491	0.376419	-1.40959	0.0024037	0.0194429	yes	down
ENSSSCG00000023378	ZNF316	2.36009	1.23884	0.00252954	0.0202503	yes	up
ENSSSCG00000024149	ELOVL5	2.12643	1.08844	0.00255074	0.0203878	yes	up
ENSSSCG00000009281	SGCG	2.05171	1.03683	0.00255949	0.0204144	yes	up
ENSSSCG00000001470	SLA-DMA	0.413807	-1.27297	0.00256949	0.0204408	yes	down
ENSSSCG00000039030	-	0.102722	-3.28318	0.00260233	0.0205879	yes	down
ENSSSCG00000011192	HACL1	0.461951	-1.11419	0.00260426	0.0205879	yes	down
ENSSSCG00000026868	LRRC15	0.371344	-1.42917	0.0025984	0.0205879	yes	down
ENSSSCG00000003018	LIPE	2.57374	1.36387	0.00272161	0.0212664	yes	up
ENSSSCG00000013512	PLIN4	2.5327	1.34067	0.00272498	0.0212763	yes	up
ENSSSCG00000002825	CES1	0.475242	-1.07327	0.00275443	0.0214731	yes	down
ENSSSCG00000035983	TPPP3	2.0312	1.02233	0.0028144	0.0217586	yes	up
ENSSSCG00000008634	ATP6V1C2	0.410304	-1.28524	0.00283416	0.0218422	yes	down
ENSSSCG00000050581	TMEM187	0.490595	-1.0274	0.00291265	0.0223047	yes	down
ENSSSCG00000029879	LTF	0.109862	-3.18624	0.00292355	0.0223439	yes	down
ENSSSCG00000040105	SLC34A3	0.452554	-1.14384	0.00295814	0.0225743	yes	down
ENSSSCG00000009331	MEDAG	2.00507	1.00365	0.0029873	0.0227624	yes	up
ENSSSCG00000004687	B2M	0.457269	-1.12888	0.00303955	0.0231084	yes	down
ENSSSCG00000020934	SPAG11	0.452201	-1.14496	0.0030658	0.023186	yes	down
ENSSSCG00000038283	KLK11	0.453284	-1.14151	0.0030762	0.0232299	yes	down
ENSSSCG00000023539	MBOAT2	0.492084	-1.02302	0.00317424	0.0237399	yes	down
ENSSSCG00000036787	-	2.10725	1.07536	0.0032076	0.0239593	yes	up
ENSSSCG00000032474	CXCL10	0.0801284	-3.64154	0.00323712	0.0240686	yes	down
ENSSSCG00000000433	B4GALNT1	2.12797	1.08948	0.00322899	0.0240686	yes	up
ENSSSCG00000024596	NOCT	2.10855	1.07625	0.00323721	0.0240686	yes	up
ENSSSCG00000049907	-	0.269999	-1.88897	0.00323535	0.0240686	yes	down
ENSSSCG00000037706	PRKAR2B	2.20655	1.14179	0.00324066	0.0240765	yes	up
ENSSSCG00000031781	PSMB10	0.476532	-1.06936	0.00327794	0.0242644	yes	down
ENSSSCG00000006453	KIRREL1	2.19312	1.13299	0.00332873	0.0245865	yes	up
ENSSSCG00000037358	SAA3	0.0941287	-3.40922	0.0033424	0.0246514	yes	down
ENSSSCG00000035253	MAFG	2.07104	1.05036	0.00338685	0.0249066	yes	up
ENSSSCG00000017923	ALOX15	0.491469	-1.02483	0.00353478	0.0256957	yes	down
ENSSSCG00000013040	TRPT1	0.431315	-1.21319	0.00360968	0.0260902	yes	down
ENSSSCG00000017605	MMD	2.07453	1.05279	0.00364929	0.0263389	yes	up
ENSSSCG00000003539	GRHL3	0.476995	-1.06796	0.00372394	0.026704	yes	down
ENSSSCG00000017421	ACLY	4.58504	2.19693	0.00382646	0.027191	yes	up
ENSSSCG00000017938	YBX2	0.485243	-1.04322	0.00393983	0.0278402	yes	down
ENSSSCG00000002279	GPX2	0.397103	-1.33242	0.00396563	0.0279834	yes	down
ENSSSCG00000031321	-	2.06864	1.04869	0.00398155	0.0280231	yes	up
ENSSSCG00000009873	DTX1	2.18748	1.12927	0.00399214	0.0280231	yes	up
ENSSSCG00000035928	CLDN3	0.410221	-1.28553	0.00410438	0.0285838	yes	down
ENSSSCG00000001473	COL11A2	0.0929598	-3.42725	0.00413907	0.0287463	yes	down
ENSSSCG00000004314	PM20D2	2.23031	1.15724	0.00420801	0.029145	yes	up
ENSSSCG00000039713	ANKRD9	0.478356	-1.06384	0.00428447	0.0294929	yes	down
ENSSSCG00000002764	SMPD3	0.386035	-1.3732	0.00439529	0.0301327	yes	down
ENSSSCG00000009216	SPP1	0.370914	-1.43084	0.00443557	0.0303859	yes	down
ENSSSCG00000037806	KRT2	0.065167	-3.93971	0.00448352	0.0306546	yes	down
ENSSSCG00000020941	LTB4R2	0.452925	-1.14266	0.0044942	0.0307068	yes	down
ENSSSCG00000022868	KCTD4	0.416925	-1.26214	0.0045853	0.031161	yes	down
ENSSSCG00000027013	LOC110255237	0.434731	-1.2018	0.00526909	0.0346445	yes	down
ENSSSCG00000000164	CRY1	2.08079	1.05713	0.00534211	0.0349204	yes	up
ENSSSCG00000010649	-	2.14071	1.09809	0.00552922	0.0358885	yes	up
ENSSSCG00000004902	RNF152	2.14639	1.10191	0.00570632	0.0366795	yes	up
ENSSSCG00000037569	-	0.135351	-2.88522	0.00577374	0.0368552	yes	down
ENSSSCG00000013664	SHFL	0.498952	-1.00303	0.00585254	0.0372699	yes	down
ENSSSCG00000011038	MRC1	2.19711	1.13561	0.00586654	0.0372886	yes	up
ENSSSCG00000037292	PLA2G4E	0.417379	-1.26057	0.00593719	0.037549	yes	down
ENSSSCG00000025788	ENPP4	2.22324	1.15267	0.00616807	0.038616	yes	up
ENSSSCG00000000211	AQP5	0.397946	-1.32935	0.00618725	0.0386713	yes	down
ENSSSCG00000030998	WIF1	0.478979	-1.06197	0.006223	0.0388467	yes	down
ENSSSCG00000037970	SOX8	0.477776	-1.0656	0.0063955	0.0396763	yes	down
ENSSSCG00000046700	-	3.07123	1.61882	0.00646577	0.0400166	yes	up
ENSSSCG00000014803	LRRC51	0.385541	-1.37505	0.00678267	0.0415207	yes	down
ENSSSCG00000039045	-	2.62449	1.39203	0.00688787	0.0419824	yes	up
ENSSSCG00000014834	UCP3	2.50138	1.32273	0.0070416	0.0427182	yes	up
ENSSSCG00000012693	-	0.426281	-1.23012	0.0075161	0.0446597	yes	down
ENSSSCG00000028522	KRT10	0.218127	-2.19676	0.00759679	0.0450597	yes	down
ENSSSCG00000025686	KMO	0.412454	-1.2777	0.00807603	0.0470474	yes	down
ENSSSCG00000040100	-	2.59252	1.37436	0.00858144	0.0491942	yes	up
ENSSSCG00000030031	-	0.267556	-1.90209	0.00862488	0.0493638	yes	down
