# Supplementary material for: Integration of Multiomics Data Reveals Selection Characteristics of ITGB1 That Are Associated with Size Differentiation in Pigs
Source: Int J Mol Sci. 2025 Feb 13;26(4):1569. doi: 10.3390/ijms26041569 (PMC11855449; doi:10.3390/ijms26041569)
Supplement: Supplementary file 1 [file ijms-26-01569-s001.zip › Table S5.xlsx]

## Sheet: Table S5
Table S5: Differential genes between 30-day-old EM pigs and HB pigs
seq_id	gene_id	A_vs_B_fc(B/A)	A_vs_B_log2fc(B/A)	A_vs_B_pvalue	A_vs_B_padjust	A_vs_B_significant	A_vs_B_regulate
ENSSSCG00000007569	GRIFIN	25.7366	4.68575	1.99071e-15	2.01181e-11	yes	up
ENSSSCG00000005997	COL14A1	4.32843	2.11384	1.14605e-12	5.79098e-09	yes	up
ENSSSCG00000013579	CD209	14.8184	3.88932	3.20516e-11	1.07971e-07	yes	up
ENSSSCG00000015522	ANGPTL1	3.97574	1.99123	2.10058e-10	5.30713e-07	yes	up
ENSSSCG00000009182	ADH1C	9.62917	3.26741	2.68803e-10	5.43305e-07	yes	up
ENSSSCG00000035337	MCT7	11.8108	3.56204	6.9348e-10	1.16805e-06	yes	up
ENSSSCG00000037775	-	3.34314	1.7412	7.7867e-09	1.12418e-05	yes	up
ENSSSCG00000005494	TNC	0.0861722	-3.53663	1.00054e-08	1.26393e-05	yes	down
ENSSSCG00000034607	OGN	6.19905	2.63205	3.07999e-08	3.45849e-05	yes	up
ENSSSCG00000006172	PI15	6.00884	2.58709	4.01602e-08	3.91377e-05	yes	up
ENSSSCG00000023333	FCN2	13.1482	3.71679	4.25999e-08	3.91377e-05	yes	up
ENSSSCG00000008001	LOC100524016	8.11636	3.02083	5.39172e-08	4.54072e-05	yes	up
ENSSSCG00000017818	SERPINF1	3.70078	1.88783	8.52034e-08	6.62358e-05	yes	up
ENSSSCG00000033822	THRSP	6.47274	2.69438	9.40962e-08	6.7924e-05	yes	up
ENSSSCG00000008741	FGFBP1	0.264228	-1.92014	1.14422e-07	7.70896e-05	yes	down
ENSSSCG00000028549	ECM2	4.85405	2.27919	1.25228e-07	7.90973e-05	yes	up
ENSSSCG00000001427	C4A	5.65223	2.49882	2.36793e-07	0.000140766	yes	up
ENSSSCG00000047309	-	13.2099	3.72355	2.62203e-07	0.000147213	yes	up
ENSSSCG00000022429	KAZALD1	3.7997	1.92588	3.05151e-07	0.000162308	yes	up
ENSSSCG00000002993	CYP2A19	10.2139	3.35246	3.87071e-07	0.000195587	yes	up
ENSSSCG00000016618	CPED1	3.08477	1.62516	4.69997e-07	0.00022618	yes	up
ENSSSCG00000013418	CFD	3.34222	1.74081	4.97035e-07	0.00022832	yes	up
ENSSSCG00000037918	ADIRF	8.40881	3.0719	5.42627e-07	0.000238425	yes	up
ENSSSCG00000004052	FNDC1	0.215289	-2.21565	7.74238e-07	0.000326019	yes	down
ENSSSCG00000034570	-	4.91347	2.29674	8.96299e-07	0.00036232	yes	up
ENSSSCG00000013148	GLYATL2	4.25533	2.08927	1.11845e-06	0.000434734	yes	up
ENSSSCG00000036213	-	3.30846	1.72616	1.54373e-06	0.000577811	yes	up
ENSSSCG00000006153	-	0.369221	-1.43744	1.69884e-06	0.000613158	yes	down
ENSSSCG00000010621	ADD3	3.06976	1.61813	2.12331e-06	0.000739936	yes	up
ENSSSCG00000040779	CBS	0.253576	-1.97951	2.22282e-06	0.000748794	yes	down
ENSSSCG00000002554	PLD4	4.2368	2.08298	2.86181e-06	0.000814555	yes	up
ENSSSCG00000012576	CHRDL1	4.27734	2.09671	2.64253e-06	0.000814555	yes	up
ENSSSCG00000003088	APOE	3.64185	1.86467	2.90164e-06	0.000814555	yes	up
ENSSSCG00000009578	CDK20	0.230586	-2.11662	2.88758e-06	0.000814555	yes	down
ENSSSCG00000010826	MTARC2	4.70527	2.23428	2.70242e-06	0.000814555	yes	up
ENSSSCG00000007978	LOC110259958	8.56753	3.09888	2.69953e-06	0.000814555	yes	up
ENSSSCG00000032151	CPZ	3.58493	1.84194	3.16029e-06	0.000863185	yes	up
ENSSSCG00000029393	CENPJ	0.339701	-1.55766	3.29764e-06	0.000877	yes	down
ENSSSCG00000004732	PLA2G4F	0.177332	-2.49547	3.45767e-06	0.00089598	yes	down
ENSSSCG00000015507	TNN	0.0326668	-4.93603	3.74667e-06	0.000946597	yes	down
ENSSSCG00000035419	RARRES2	3.89268	1.96076	4.22088e-06	0.0010404	yes	up
ENSSSCG00000011299	CLEC3B	4.02678	2.00963	4.344e-06	0.00104525	yes	up
ENSSSCG00000017511	PLXDC1	3.80745	1.92883	5.84691e-06	0.00129481	yes	up
ENSSSCG00000011557	CIDEC	7.60562	2.92707	5.89367e-06	0.00129481	yes	up
ENSSSCG00000011195	GALNT15	0.232626	-2.10391	5.67506e-06	0.00129481	yes	down
ENSSSCG00000001229	SLA-3	3.3844	1.7589	5.79074e-06	0.00129481	yes	up
ENSSSCG00000038540	-	4.98331	2.31711	6.396e-06	0.00137528	yes	up
ENSSSCG00000023706	CHIA	4.90194	2.29335	7.69167e-06	0.00161942	yes	up
ENSSSCG00000025924	IGFBP5	3.43913	1.78204	8.43015e-06	0.00164401	yes	up
ENSSSCG00000000917	-	6.27808	2.65032	8.4087e-06	0.00164401	yes	up
ENSSSCG00000010385	VSTM4	2.75247	1.46072	8.45921e-06	0.00164401	yes	up
ENSSSCG00000032436	-	4.13617	2.0483	8.13444e-06	0.00164401	yes	up
ENSSSCG00000038521	-	3.73141	1.89972	9.59405e-06	0.00182939	yes	up
ENSSSCG00000009699	HPGD	2.91867	1.54531	1.08804e-05	0.00203625	yes	up
ENSSSCG00000022035	-	0.189265	-2.40152	1.44119e-05	0.00264813	yes	down
ENSSSCG00000035736	CCL24	3.24673	1.69899	1.573e-05	0.0028387	yes	up
ENSSSCG00000038710	-	0.24574	-2.02479	1.62474e-05	0.00288063	yes	down
ENSSSCG00000035058	PID1	2.66494	1.4141	1.67204e-05	0.00291339	yes	up
ENSSSCG00000031111	CBR1	4.38837	2.13369	1.71359e-05	0.00293517	yes	up
ENSSSCG00000006163	PKIA	3.58261	1.84101	1.94794e-05	0.00328099	yes	up
ENSSSCG00000008737	C1QTNF7	3.36169	1.74918	2.28112e-05	0.00377918	yes	up
ENSSSCG00000014812	FOLR2	2.97915	1.5749	2.47677e-05	0.00403714	yes	up
ENSSSCG00000017925	SLC16A11	3.83686	1.93993	2.55171e-05	0.00409327	yes	up
ENSSSCG00000038322	-	11.2256	3.48873	2.80832e-05	0.00443452	yes	up
ENSSSCG00000000856	PAH	3.28984	1.71802	3.20936e-05	0.00498982	yes	up
ENSSSCG00000015616	HSD11B1	2.6768	1.42051	3.87218e-05	0.00592913	yes	up
ENSSSCG00000028858	FAM83C	0.243157	-2.04004	4.41466e-05	0.00665889	yes	down
ENSSSCG00000005729	DDX31	0.376705	-1.40849	4.66372e-05	0.00693111	yes	down
ENSSSCG00000001500	COL21A1	2.705	1.43563	5.58802e-05	0.00807434	yes	up
ENSSSCG00000007336	NNAT	4.42977	2.14723	5.59275e-05	0.00807434	yes	up
ENSSSCG00000011400	SEMA3B	2.35934	1.23838	7.33883e-05	0.0104459	yes	up
ENSSSCG00000000371	PMEL	3.55974	1.83177	7.97816e-05	0.0111982	yes	up
ENSSSCG00000012680	GPC3	2.67509	1.41958	9.36967e-05	0.0129712	yes	up
ENSSSCG00000003768	NEXN	2.69519	1.43039	9.62673e-05	0.013147	yes	up
ENSSSCG00000029043	-	4.6577	2.21962	9.88664e-05	0.0133219	yes	up
ENSSSCG00000012551	RNF128	3.62966	1.85983	0.000100219	0.0133265	yes	up
ENSSSCG00000006719	HSD3B1	2.8086	1.48985	0.000104202	0.0136762	yes	up
ENSSSCG00000011928	CCDC80	2.6235	1.39149	0.000110189	0.0142765	yes	up
ENSSSCG00000017005	KCNMB1	3.67014	1.87584	0.000127806	0.0162988	yes	up
ENSSSCG00000023933	CRACR2B	2.71093	1.43879	0.000129336	0.0162988	yes	up
ENSSSCG00000027466	PCOLCE	2.80067	1.48577	0.000130636	0.0162988	yes	up
ENSSSCG00000011727	PTX3	4.47803	2.16287	0.000132256	0.0162998	yes	up
ENSSSCG00000026850	SNCG	2.74943	1.45913	0.000138255	0.0166334	yes	up
ENSSSCG00000037110	PCP4	2.50215	1.32317	0.000138094	0.0166334	yes	up
ENSSSCG00000049172	-	4.61854	2.20744	0.000145146	0.0168503	yes	up
ENSSSCG00000010655	GFRA1	2.40934	1.26864	0.000146132	0.0168503	yes	up
ENSSSCG00000009705	GALNT7	2.7694	1.46957	0.000145217	0.0168503	yes	up
ENSSSCG00000038471	NUAK2	0.305461	-1.71094	0.000146727	0.0168503	yes	down
ENSSSCG00000007456	SULF2	0.399481	-1.3238	0.000160464	0.0176266	yes	down
ENSSSCG00000004875	CYB5A	2.35941	1.23842	0.000158614	0.0176266	yes	up
ENSSSCG00000004012	THBS2	0.252625	-1.98493	0.000159934	0.0176266	yes	down
ENSSSCG00000022592	FIBIN	0.283893	-1.81658	0.000156109	0.0176266	yes	down
ENSSSCG00000006874	PALMD	0.447368	-1.16047	0.000175365	0.0190563	yes	down
ENSSSCG00000038966	KRT7	2.72424	1.44585	0.000189047	0.0203246	yes	up
ENSSSCG00000030694	PKP1	0.199312	-2.3269	0.000192932	0.0203955	yes	down
ENSSSCG00000017066	GEMIN5	0.378388	-1.40206	0.000193743	0.0203955	yes	down
ENSSSCG00000015299	STEAP4	3.61629	1.85451	0.000217563	0.0226005	yes	up
ENSSSCG00000006836	ELAPOR1	3.35579	1.74665	0.000225871	0.0226005	yes	up
ENSSSCG00000033727	-	2.8001	1.48548	0.000225067	0.0226005	yes	up
ENSSSCG00000016718	NPY	5.47644	2.45324	0.000225272	0.0226005	yes	up
ENSSSCG00000031053	S100A1	4.09865	2.03515	0.000222686	0.0226005	yes	up
ENSSSCG00000039807	SECTM1	2.67211	1.41798	0.000236533	0.0234353	yes	up
ENSSSCG00000037325	UBIAD1	0.433933	-1.20446	0.00026721	0.0262178	yes	down
ENSSSCG00000022048	REEP5	2.35817	1.23767	0.000270389	0.0262745	yes	up
ENSSSCG00000017257	ABCA9	2.69269	1.42905	0.000284965	0.0274272	yes	up
ENSSSCG00000010607	COL17A1	0.391378	-1.35337	0.000299052	0.0285115	yes	down
ENSSSCG00000005193	TYRP1	3.22795	1.69062	0.000312093	0.0294768	yes	up
ENSSSCG00000008397	EFEMP1	2.43816	1.28579	0.000324779	0.0303909	yes	up
ENSSSCG00000009745	ADGRD1	2.3452	1.22971	0.000335822	0.0311359	yes	up
ENSSSCG00000017317	WNT3	0.316057	-1.66175	0.000345302	0.031438	yes	down
ENSSSCG00000038765	FAM89A	0.388747	-1.3631	0.000343024	0.031438	yes	down
ENSSSCG00000035895	JDP2	3.75917	1.91042	0.000353536	0.0319003	yes	up
ENSSSCG00000014984	MMP27	2.91935	1.54565	0.000358441	0.0320567	yes	up
ENSSSCG00000004928	CILP	3.08803	1.62668	0.00037541	0.0332797	yes	up
ENSSSCG00000010447	ACTA2	3.03178	1.60016	0.000386628	0.0339762	yes	up
ENSSSCG00000026958	WNT10A	0.267561	-1.90206	0.000396804	0.0345698	yes	down
ENSSSCG00000013599	ANGPTL4	3.83583	1.93954	0.000407704	0.0352159	yes	up
ENSSSCG00000038162	CCL21	3.45451	1.78848	0.000426794	0.0365524	yes	up
ENSSSCG00000006592	S100A7	0.201082	-2.31414	0.000435536	0.0369876	yes	down
ENSSSCG00000005206	MLANA	4.78756	2.25929	0.00044975	0.0378556	yes	up
ENSSSCG00000017873	CAMKK1	0.453554	-1.14065	0.000453249	0.0378556	yes	down
ENSSSCG00000031712	MFAP5	3.46492	1.79282	0.000464897	0.0385102	yes	up
ENSSSCG00000010102	SLC7A4	2.93331	1.55253	0.000469639	0.0385867	yes	up
ENSSSCG00000008294	ACTG2	3.31204	1.72772	0.00049184	0.040085	yes	up
ENSSSCG00000033192	KLK9	0.247604	-2.01389	0.000532242	0.042893	yes	down
ENSSSCG00000026618	CAVIN2	2.98952	1.57991	0.000534783	0.042893	yes	up
ENSSSCG00000030065	ZBTB47	2.60291	1.38012	0.000540812	0.043035	yes	up
ENSSSCG00000015398	SEMA3A	2.65281	1.40752	0.000545676	0.0430828	yes	up
ENSSSCG00000012234	SRPX	2.19351	1.13324	0.0005501	0.0430954	yes	up
ENSSSCG00000037035	UVSSA	0.431372	-1.213	0.000555178	0.0431587	yes	down
ENSSSCG00000040811	PYCARD	3.11609	1.63973	0.000578484	0.0446272	yes	up
ENSSSCG00000031778	CYP4X1	3.47538	1.79717	0.000600756	0.0459942	yes	up
ENSSSCG00000016497	DENND2A	2.59027	1.3731	0.000621519	0.0469446	yes	up
ENSSSCG00000001455	SLA-DRB1	2.81354	1.49238	0.00062246	0.0469446	yes	up
ENSSSCG00000007649	GPC2	0.411683	-1.28039	0.000640125	0.0479193	yes	down
ENSSSCG00000034722	CCL14	3.36076	1.74879	0.000668652	0.049004	yes	up
ENSSSCG00000015413	FGL2	2.60675	1.38225	0.000669162	0.049004	yes	up
