# Supplementary material for: Integration of Multiomics Data Reveals Selection Characteristics of ITGB1 That Are Associated with Size Differentiation in Pigs
Source: Int J Mol Sci. 2025 Feb 13;26(4):1569. doi: 10.3390/ijms26041569 (PMC11855449; doi:10.3390/ijms26041569)
Supplement: Supplementary file 1 [file ijms-26-01569-s001.zip › Table S6.xlsx]

## Sheet: Table S6
Table S6: Differential genes between 60-day-old EM pigs and HB pigs
seq_id	gene_id	A_vs_B_fc(B/A)	A_vs_B_log2fc(B/A)	A_vs_B_pvalue	A_vs_B_padjust	A_vs_B_significant	A_vs_B_regulate
ENSSSCG00000003366	CHD5	4.60938	2.20457	2.7769e-20	2.80855e-16	yes	up
ENSSSCG00000003148	DBP	5.24441	2.39078	1.00796e-17	5.09724e-14	yes	up
ENSSSCG00000008723	-	5.2435	2.39053	7.75107e-17	2.61314e-13	yes	up
ENSSSCG00000013270	CRY2	6.31996	2.65991	7.27515e-15	1.83952e-11	yes	up
ENSSSCG00000017983	PER1	6.44609	2.68842	4.17402e-14	8.44321e-11	yes	up
ENSSSCG00000035101	KLF5	0.284089	-1.81559	1.33276e-13	2.24659e-10	yes	down
ENSSSCG00000030325	-	7.00071	2.8075	3.16224e-13	4.56899e-10	yes	up
ENSSSCG00000020694	DSG1	0.228268	-2.1312	1.16798e-12	1.47662e-09	yes	down
ENSSSCG00000023333	FCN2	23.4847	4.55365	1.71293e-12	1.92496e-09	yes	up
ENSSSCG00000036007	MFAP4	4.10212	2.03637	2.93876e-12	2.97226e-09	yes	up
ENSSSCG00000015022	LAYN	3.16456	1.662	1.28542e-11	1.18189e-08	yes	up
ENSSSCG00000038374	CIART	4.82479	2.27047	2.67242e-11	2.25241e-08	yes	up
ENSSSCG00000017507	-	0.154516	-2.69417	3.59038e-11	2.59693e-08	yes	down
ENSSSCG00000013231	C1QTNF4	4.68053	2.22667	3.59472e-11	2.59693e-08	yes	up
ENSSSCG00000036135	COL1A1	3.59166	1.84465	1.05798e-10	6.66035e-08	yes	up
ENSSSCG00000029949	CD248	3.55318	1.82911	1.1195e-10	6.66035e-08	yes	up
ENSSSCG00000010184	AGT	7.60861	2.92763	1.00914e-10	6.66035e-08	yes	up
ENSSSCG00000035249	GADD45G	4.12768	2.04533	1.23888e-10	6.96111e-08	yes	up
ENSSSCG00000017181	-	3.28373	1.71534	1.73817e-10	9.25254e-08	yes	up
ENSSSCG00000004928	CILP	7.24387	2.85676	2.5772e-10	1.30329e-07	yes	up
ENSSSCG00000002863	LRP3	3.54043	1.82393	3.87877e-10	1.86809e-07	yes	up
ENSSSCG00000011400	SEMA3B	2.87072	1.52141	5.51752e-10	2.53656e-07	yes	up
ENSSSCG00000004705	MAP1A	2.94957	1.5605	7.62814e-10	3.35439e-07	yes	up
ENSSSCG00000011294	-	3.40178	1.76629	1.48513e-09	6.00826e-07	yes	up
ENSSSCG00000016617	WNT16	0.239081	-2.06443	1.47868e-09	6.00826e-07	yes	down
ENSSSCG00000000734	TSPAN11	3.70013	1.88758	1.69519e-09	6.5943e-07	yes	up
ENSSSCG00000023498	HSPB6	2.39713	1.26131	1.76103e-09	6.59668e-07	yes	up
ENSSSCG00000017511	PLXDC1	3.51403	1.81313	1.89121e-09	6.83132e-07	yes	up
ENSSSCG00000049172	-	9.2545	3.21015	2.01764e-09	7.03668e-07	yes	up
ENSSSCG00000025086	LOC100621771	0.185974	-2.42683	2.11167e-09	7.11914e-07	yes	down
ENSSSCG00000005608	ANGPTL2	3.66898	1.87538	2.99286e-09	9.76445e-07	yes	up
ENSSSCG00000003351	MMP23	3.45747	1.78972	6.8249e-09	2.1571e-06	yes	up
ENSSSCG00000021126	SOSTDC1	0.299416	-1.73978	1.68084e-08	5.15151e-06	yes	down
ENSSSCG00000007552	-	5.78399	2.53206	2.59911e-08	7.7316e-06	yes	up
ENSSSCG00000032151	CPZ	4.52796	2.17886	2.90305e-08	8.38899e-06	yes	up
ENSSSCG00000025924	IGFBP5	2.28164	1.19007	3.4237e-08	9.61869e-06	yes	up
ENSSSCG00000004894	SERPINB5	0.347126	-1.52647	4.4452e-08	1.2151e-05	yes	down
ENSSSCG00000005751	COL5A1	2.8564	1.5142	4.83961e-08	1.2881e-05	yes	up
ENSSSCG00000006352	MPZ	4.26225	2.09161	5.33453e-08	1.38342e-05	yes	up
ENSSSCG00000017422	FKBP10	3.11164	1.63768	6.98608e-08	1.76643e-05	yes	up
ENSSSCG00000030065	ZBTB47	2.2369	1.1615	7.65032e-08	1.8872e-05	yes	up
ENSSSCG00000003479	MFAP2	4.25174	2.08805	8.56841e-08	2.06336e-05	yes	up
ENSSSCG00000006840	WDR47	0.360367	-1.47246	9.07692e-08	2.08645e-05	yes	down
ENSSSCG00000029080	SPTSSB	0.247583	-2.01402	8.87091e-08	2.08645e-05	yes	down
ENSSSCG00000000105	-	2.3202	1.21425	1.02395e-07	2.30138e-05	yes	up
ENSSSCG00000005650	CERCAM	2.8742	1.52316	1.21379e-07	2.66876e-05	yes	up
ENSSSCG00000011557	CIDEC	5.48024	2.45424	1.24412e-07	2.67724e-05	yes	up
ENSSSCG00000036933	NR1D1	7.549	2.91629	1.3792e-07	2.90608e-05	yes	up
ENSSSCG00000015617	G0S2	5.81618	2.54007	1.52371e-07	3.08217e-05	yes	up
ENSSSCG00000034723	PYCR1	3.32286	1.73243	1.51445e-07	3.08217e-05	yes	up
ENSSSCG00000011326	PTH1R	2.89914	1.53562	1.95063e-07	3.86837e-05	yes	up
ENSSSCG00000012462	POF1B	0.221109	-2.17717	2.79825e-07	5.33991e-05	yes	down
ENSSSCG00000025343	-	3.10862	1.63627	2.78596e-07	5.33991e-05	yes	up
ENSSSCG00000012409	CITED1	4.25797	2.09016	2.9442e-07	5.51437e-05	yes	up
ENSSSCG00000008535	CLIP4	0.365733	-1.45114	3.14117e-07	5.67318e-05	yes	down
ENSSSCG00000023611	TNXB	3.76812	1.91385	3.12659e-07	5.67318e-05	yes	up
ENSSSCG00000007147	HSPA12B	2.25754	1.17475	4.08895e-07	7.25538e-05	yes	up
ENSSSCG00000001914	LOXL1	2.77015	1.46997	4.16986e-07	7.27137e-05	yes	up
ENSSSCG00000001917	CD276	2.40262	1.26461	4.4335e-07	7.60007e-05	yes	up
ENSSSCG00000039575	PALM	2.60592	1.38179	4.74184e-07	7.86213e-05	yes	up
ENSSSCG00000044574	-	0.168778	-2.5668	4.66615e-07	7.86213e-05	yes	down
ENSSSCG00000028530	TMEM52	3.86512	1.95051	6.64081e-07	0.000105773	yes	up
ENSSSCG00000013263	CREB3L1	3.00197	1.58591	6.59435e-07	0.000105773	yes	up
ENSSSCG00000034993	-	2.20362	1.13987	6.69315e-07	0.000105773	yes	up
ENSSSCG00000012576	CHRDL1	2.65519	1.40882	7.02101e-07	0.000109247	yes	up
ENSSSCG00000007032	PLAT	2.60343	1.38041	7.15271e-07	0.00010961	yes	up
ENSSSCG00000003854	ECHDC2	2.58961	1.37273	7.38814e-07	0.000111528	yes	up
ENSSSCG00000040706	DBN1	2.62757	1.39373	8.88044e-07	0.000132083	yes	up
ENSSSCG00000038804	HBQ1	3.00687	1.58826	9.03571e-07	0.000132445	yes	up
ENSSSCG00000016199	CYP27A1	3.05704	1.61214	1.04647e-06	0.0001512	yes	up
ENSSSCG00000023165	SEMA7A	0.298391	-1.74473	1.18713e-06	0.000169108	yes	down
ENSSSCG00000013074	RAB3IL1	2.68594	1.42543	1.26578e-06	0.000177806	yes	up
ENSSSCG00000010974	CNTFR	3.08038	1.62311	1.43542e-06	0.000191024	yes	up
ENSSSCG00000035511	C1QTNF1	3.69582	1.88589	1.42875e-06	0.000191024	yes	up
ENSSSCG00000027466	PCOLCE	2.73958	1.45395	1.39687e-06	0.000191024	yes	up
ENSSSCG00000010529	SFRP5	3.01	1.58976	1.42666e-06	0.000191024	yes	up
ENSSSCG00000037430	COL6A6	2.67312	1.41852	1.63662e-06	0.000214971	yes	up
ENSSSCG00000040507	PDLIM7	2.66796	1.41574	1.7415e-06	0.000225814	yes	up
ENSSSCG00000030643	SELENOI	0.332045	-1.59055	2.14893e-06	0.000275117	yes	down
ENSSSCG00000004157	IL20RA	0.322583	-1.63226	2.24455e-06	0.000283767	yes	down
ENSSSCG00000026958	WNT10A	0.28413	-1.81538	2.65874e-06	0.000331981	yes	down
ENSSSCG00000038094	-	3.01515	1.59223	2.86947e-06	0.000353925	yes	up
ENSSSCG00000008427	-	4.83862	2.27459	3.17144e-06	0.000381856	yes	up
ENSSSCG00000004889	SERPINB10	0.24729	-2.01572	3.34353e-06	0.000397841	yes	down
ENSSSCG00000003726	DSC1	0.24548	-2.02632	3.5204e-06	0.000414016	yes	down
ENSSSCG00000027428	-	3.51102	1.81189	4.69261e-06	0.00054553	yes	up
ENSSSCG00000035152	TEF	2.60794	1.38291	4.76163e-06	0.000547263	yes	up
ENSSSCG00000005631	-	2.20784	1.14264	5.30516e-06	0.00060288	yes	up
ENSSSCG00000017012	SLIT3	2.17788	1.12292	5.48858e-06	0.000615392	yes	up
ENSSSCG00000009631	PEBP4	4.93619	2.3034	5.53695e-06	0.000615392	yes	up
ENSSSCG00000004241	GJA1	0.415186	-1.26817	5.90689e-06	0.000649372	yes	down
ENSSSCG00000023550	IL1RL2	0.306504	-1.70602	6.47893e-06	0.000704601	yes	down
ENSSSCG00000032398	VGLL3	2.54717	1.3489	6.72775e-06	0.000723877	yes	up
ENSSSCG00000040701	-	3.08951	1.62738	6.84432e-06	0.000728668	yes	up
ENSSSCG00000007168	PCED1A	2.36505	1.24187	7.53113e-06	0.000785256	yes	up
ENSSSCG00000039488	-	3.16784	1.6635	7.48079e-06	0.000785256	yes	up
ENSSSCG00000003719	KCTD1	0.415287	-1.26782	7.75603e-06	0.000800454	yes	down
ENSSSCG00000029886	LYVE1	8.20533	3.03656	7.96044e-06	0.000813251	yes	up
ENSSSCG00000008319	CD207	0.1485	-2.75146	8.21898e-06	0.000831268	yes	down
ENSSSCG00000035448	SS18L1	0.427528	-1.22591	8.63037e-06	0.000851005	yes	down
ENSSSCG00000002297	RDH12	0.405862	-1.30094	8.65406e-06	0.000851005	yes	down
ENSSSCG00000009931	MVK	2.47021	1.30463	8.66655e-06	0.000851005	yes	up
ENSSSCG00000005671	CRAT	2.0647	1.04594	9.25383e-06	0.000899935	yes	up
ENSSSCG00000040405	SERP2	3.09506	1.62997	1.073e-05	0.00103356	yes	up
ENSSSCG00000012838	TSPAN4	2.65462	1.4085	1.16297e-05	0.00110965	yes	up
ENSSSCG00000000681	P3H3	2.50803	1.32655	1.20199e-05	0.00113616	yes	up
ENSSSCG00000027928	TMEM9	2.02559	1.01834	1.2358e-05	0.0011573	yes	up
ENSSSCG00000003018	LIPE	3.6764	1.87829	1.24792e-05	0.00115793	yes	up
ENSSSCG00000006243	PENK	2.36408	1.24128	1.3132e-05	0.00120743	yes	up
ENSSSCG00000036941	AKR1E2	3.87225	1.95317	1.37648e-05	0.0012516	yes	up
ENSSSCG00000025582	PXDC1	2.59764	1.3772	1.41343e-05	0.00126108	yes	up
ENSSSCG00000001780	FAH	2.32541	1.21749	1.42143e-05	0.00126108	yes	up
ENSSSCG00000038162	CCL21	3.89982	1.96341	1.47801e-05	0.00129988	yes	up
ENSSSCG00000005457	LPAR1	2.25193	1.17116	1.51189e-05	0.00131821	yes	up
ENSSSCG00000010755	PTPRE	0.354116	-1.49771	1.53707e-05	0.00132871	yes	down
ENSSSCG00000031154	ACKR2	2.72458	1.44604	1.63111e-05	0.0013754	yes	up
ENSSSCG00000000104	-	0.449007	-1.15519	1.61901e-05	0.0013754	yes	down
ENSSSCG00000015326	COL1A2	2.69558	1.4306	1.63187e-05	0.0013754	yes	up
ENSSSCG00000006727	WDR3	0.462225	-1.11333	1.75515e-05	0.00144321	yes	down
ENSSSCG00000028338	PAMR1	2.87522	1.52367	1.7536e-05	0.00144321	yes	up
ENSSSCG00000022988	TSPEAR	0.255589	-1.9681	1.73946e-05	0.00144321	yes	down
ENSSSCG00000035993	C1QTNF2	2.70244	1.43426	1.7788e-05	0.00145087	yes	up
ENSSSCG00000025097	TMEM61	2.78554	1.47796	1.81798e-05	0.00147097	yes	up
ENSSSCG00000002306	GALNT16	2.3197	1.21394	2.01928e-05	0.00162087	yes	up
ENSSSCG00000001483	FAM83B	0.324866	-1.62208	2.12179e-05	0.00168975	yes	down
ENSSSCG00000046937	-	2.78168	1.47596	2.16679e-05	0.0017121	yes	up
ENSSSCG00000027160	DSG3	0.424024	-1.23778	2.25116e-05	0.00176498	yes	down
ENSSSCG00000017296	ACE	2.23739	1.16182	2.55393e-05	0.00198695	yes	up
ENSSSCG00000011762	ACTL6A	0.34783	-1.52354	2.61778e-05	0.00201382	yes	down
ENSSSCG00000032474	CXCL10	0.139972	-2.83679	2.62828e-05	0.00201382	yes	down
ENSSSCG00000017317	WNT3	0.199151	-2.32807	2.66055e-05	0.00202322	yes	down
ENSSSCG00000040125	LOC100523672	2.02745	1.01966	2.70777e-05	0.00204376	yes	up
ENSSSCG00000005641	DNM1	2.3249	1.21717	3.02584e-05	0.00226692	yes	up
ENSSSCG00000016497	DENND2A	2.95903	1.56512	3.24116e-05	0.00240921	yes	up
ENSSSCG00000035676	G3BP1	0.443086	-1.17434	3.26341e-05	0.00240921	yes	down
ENSSSCG00000031981	-	2.73931	1.45381	3.45899e-05	0.00253509	yes	up
ENSSSCG00000022857	TFF3	0.10296	-3.27985	3.59875e-05	0.00260511	yes	down
ENSSSCG00000032221	-	0.307439	-1.70163	3.60604e-05	0.00260511	yes	down
ENSSSCG00000001910	ISLR	2.39279	1.2587	4.04531e-05	0.00286334	yes	up
ENSSSCG00000030694	PKP1	0.34154	-1.54987	4.02599e-05	0.00286334	yes	down
ENSSSCG00000000298	PPP1R1A	6.12861	2.61556	4.04843e-05	0.00286334	yes	up
ENSSSCG00000022506	LOC100623720	2.47342	1.30651	4.08087e-05	0.00286625	yes	up
ENSSSCG00000005899	MFSD3	2.0317	1.02268	4.1397e-05	0.00288751	yes	up
ENSSSCG00000009545	COL4A2	2.08877	1.06265	4.25221e-05	0.00294568	yes	up
ENSSSCG00000015850	DUSP4	2.22599	1.15445	4.47865e-05	0.00308143	yes	up
ENSSSCG00000040631	LPL	2.44617	1.29053	4.70571e-05	0.00321578	yes	up
ENSSSCG00000040118	PPDPF	2.21614	1.14805	4.78833e-05	0.00322861	yes	up
ENSSSCG00000010258	AIFM2	2.33002	1.22034	4.78468e-05	0.00322861	yes	up
ENSSSCG00000011803	EIF4A2	0.394766	-1.34093	5.05059e-05	0.00336064	yes	down
ENSSSCG00000012157	PHKA2	2.24606	1.1674	5.08462e-05	0.00336117	yes	up
ENSSSCG00000014812	FOLR2	3.16422	1.66185	5.50072e-05	0.00361261	yes	up
ENSSSCG00000012886	C2H11orf24	2.38411	1.25345	5.62749e-05	0.00367203	yes	up
ENSSSCG00000007232	-	3.0651	1.61594	6.02027e-05	0.00390314	yes	up
ENSSSCG00000006073	OSR2	2.78779	1.47912	6.10075e-05	0.00393013	yes	up
ENSSSCG00000029781	SELENOM	3.68015	1.87977	6.91258e-05	0.00436962	yes	up
ENSSSCG00000004435	NT5DC1	0.343804	-1.54034	7.10787e-05	0.00446516	yes	down
ENSSSCG00000008294	ACTG2	2.18378	1.12683	7.16105e-05	0.00447079	yes	up
ENSSSCG00000038439	-	2.43676	1.28497	7.73174e-05	0.00476822	yes	up
ENSSSCG00000014581	TUB	2.59037	1.37316	7.95762e-05	0.00487778	yes	up
ENSSSCG00000039836	LOC102160031	0.151125	-2.72618	8.08861e-05	0.00489869	yes	down
ENSSSCG00000003882	SLC5A9	0.318466	-1.65079	8.50948e-05	0.00512291	yes	down
ENSSSCG00000038384	COX4I2	2.23232	1.15854	8.69277e-05	0.00520229	yes	up
ENSSSCG00000016871	CCL28	0.273091	-1.87255	8.82927e-05	0.0052529	yes	down
ENSSSCG00000016501	KDM7A	0.469225	-1.09165	9.77916e-05	0.00574361	yes	down
ENSSSCG00000006661	VPS45	0.457122	-1.12935	9.82445e-05	0.00574361	yes	down
ENSSSCG00000032241	GPNMB	0.375443	-1.41333	9.99821e-05	0.00577839	yes	down
ENSSSCG00000001611	NFYA	0.379356	-1.39838	9.98276e-05	0.00577839	yes	down
ENSSSCG00000021991	NDUFV3	2.00593	1.00427	0.000102552	0.00584629	yes	up
ENSSSCG00000024015	FADS1	2.25491	1.17307	0.000102891	0.00584629	yes	up
ENSSSCG00000015846	RBPMS	2.18939	1.13053	0.000111809	0.00628243	yes	up
ENSSSCG00000014274	PDLIM4	2.34385	1.22888	0.000111324	0.00628243	yes	up
ENSSSCG00000017203	GALK1	2.6343	1.39742	0.000114856	0.00641799	yes	up
ENSSSCG00000004699	ELL3	0.39783	-1.32978	0.000119255	0.00650245	yes	down
ENSSSCG00000008487	ATL2	0.464297	-1.10688	0.000119227	0.00650245	yes	down
ENSSSCG00000002953	-	2.66651	1.41495	0.000120225	0.00650245	yes	up
ENSSSCG00000003763	IFI44	0.300899	-1.73265	0.000120012	0.00650245	yes	down
ENSSSCG00000012699	FHL1	2.2348	1.16015	0.000124068	0.00663928	yes	up
ENSSSCG00000035937	DPT	4.23401	2.08203	0.000123976	0.00663928	yes	up
ENSSSCG00000011928	CCDC80	2.84131	1.50656	0.000128081	0.00680218	yes	up
ENSSSCG00000025981	SLC38A5	3.15513	1.6577	0.000128977	0.00680218	yes	up
ENSSSCG00000015720	BIN1	2.56417	1.35849	0.000132495	0.0069433	yes	up
ENSSSCG00000017526	COPZ2	3.14924	1.655	0.000137692	0.00717845	yes	up
ENSSSCG00000013512	PLIN4	3.34959	1.74398	0.000138815	0.00719988	yes	up
ENSSSCG00000037710	ZNF473	0.333565	-1.58396	0.000144743	0.00746906	yes	down
ENSSSCG00000024800	DSC2	0.379517	-1.39776	0.000145704	0.00748045	yes	down
ENSSSCG00000011299	CLEC3B	3.31416	1.72865	0.000147362	0.00752738	yes	up
ENSSSCG00000024500	CFAP410	2.33398	1.22279	0.000159365	0.00808801	yes	up
ENSSSCG00000039751	NLRC5	0.471017	-1.08615	0.000160385	0.00808801	yes	down
ENSSSCG00000009526	ITGBL1	2.35861	1.23794	0.000161582	0.0080903	yes	up
ENSSSCG00000028022	-	2.32654	1.21819	0.000167923	0.00836636	yes	up
ENSSSCG00000026655	PTPN13	0.419024	-1.25489	0.000169085	0.00838298	yes	down
ENSSSCG00000020967	CD300H	0.314863	-1.6672	0.000170402	0.00840704	yes	down
ENSSSCG00000001762	-	2.14681	1.10219	0.000174112	0.0085484	yes	up
ENSSSCG00000014012	GFPT2	2.40904	1.26846	0.000187253	0.00910518	yes	up
ENSSSCG00000027443	MRAS	2.26801	1.18143	0.00018917	0.00915438	yes	up
ENSSSCG00000005638	LCN2	2.08887	1.06272	0.000190899	0.00919406	yes	up
ENSSSCG00000024837	SYT12	2.98708	1.57874	0.000202083	0.00968657	yes	up
ENSSSCG00000003137	PLEKHA4	2.068	1.04824	0.000208501	0.00994706	yes	up
ENSSSCG00000024043	ADAMTS2	2.53301	1.34085	0.000229665	0.0108544	yes	up
ENSSSCG00000006245	SDR16C5	0.392921	-1.34769	0.000231195	0.0108758	yes	down
ENSSSCG00000017769	RAB34	2.04905	1.03495	0.000235216	0.0110138	yes	up
ENSSSCG00000012161	MAP7D2	0.406804	-1.29759	0.000239572	0.0111661	yes	down
ENSSSCG00000000010	FBLN1	2.63346	1.39696	0.000252917	0.0116498	yes	up
ENSSSCG00000036322	SPRY4	2.10281	1.07232	0.000251622	0.0116498	yes	up
ENSSSCG00000002444	FBLN5	2.67936	1.42189	0.000253407	0.0116498	yes	up
ENSSSCG00000036742	KLF15	2.50986	1.3276	0.000256049	0.011718	yes	up
ENSSSCG00000002001	REC8	3.0875	1.62644	0.000257759	0.0117431	yes	up
ENSSSCG00000031712	MFAP5	4.88521	2.28842	0.000268445	0.0121208	yes	up
ENSSSCG00000038540	-	2.54674	1.34865	0.00028337	0.0126256	yes	up
ENSSSCG00000012482	SRPX2	2.32301	1.216	0.00030108	0.0131316	yes	up
ENSSSCG00000012001	ROBO1	0.35032	-1.51325	0.000302292	0.0131316	yes	down
ENSSSCG00000014965	ENDOD1	0.458799	-1.12407	0.000302517	0.0131316	yes	down
ENSSSCG00000007072	SPTLC3	0.426023	-1.231	0.000300924	0.0131316	yes	down
ENSSSCG00000006725	-	2.18098	1.12497	0.0003115	0.013307	yes	up
ENSSSCG00000006051	CTHRC1	3.32354	1.73272	0.000308168	0.013307	yes	up
ENSSSCG00000020954	PCGF6	0.457328	-1.1287	0.000311822	0.013307	yes	down
ENSSSCG00000001435	AGPAT1	2.13325	1.09305	0.000325595	0.0137211	yes	up
ENSSSCG00000013539	GTF2F1	2.02653	1.01901	0.000324919	0.0137211	yes	up
ENSSSCG00000003461	RSC1A1	0.378291	-1.40243	0.000331564	0.0138572	yes	down
ENSSSCG00000013397	ARNTL	0.281224	-1.83021	0.000334695	0.0139305	yes	down
ENSSSCG00000032902	KLK7	0.304501	-1.71548	0.000338557	0.0140335	yes	down
ENSSSCG00000004371	CRYBG1	0.323361	-1.62878	0.000341988	0.0141178	yes	down
ENSSSCG00000002829	MMP2	2.36459	1.24159	0.000344044	0.014145	yes	up
ENSSSCG00000034722	CCL14	4.27649	2.09643	0.000360122	0.014746	yes	up
ENSSSCG00000023097	ZNF408	2.20008	1.13756	0.000362511	0.014784	yes	up
ENSSSCG00000026733	HIPK2	2.84835	1.51013	0.000366276	0.0148216	yes	up
ENSSSCG00000030497	YAE1	0.298675	-1.74335	0.000377352	0.0152053	yes	down
ENSSSCG00000007089	-	0.409552	-1.28788	0.000384042	0.0153526	yes	down
ENSSSCG00000038006	SLC25A33	2.14748	1.10264	0.000383496	0.0153526	yes	up
ENSSSCG00000008117	ZNF2	0.473322	-1.07911	0.000394031	0.0156899	yes	down
ENSSSCG00000037376	MXRA7	2.08405	1.05939	0.000395782	0.0156978	yes	up
ENSSSCG00000034689	GPIHBP1	3.19719	1.67681	0.000399271	0.0157743	yes	up
ENSSSCG00000017561	ABCC3	0.462404	-1.11277	0.000409477	0.0160521	yes	down
ENSSSCG00000015602	INTS7	0.409162	-1.28926	0.000416894	0.0162798	yes	down
ENSSSCG00000027017	NR1D2	2.91983	1.54588	0.000421451	0.0163944	yes	up
ENSSSCG00000023351	PLA2G4A	0.309369	-1.6926	0.000423847	0.0164245	yes	down
ENSSSCG00000026793	B4GALT2	2.04632	1.03303	0.000431513	0.0166577	yes	up
ENSSSCG00000037061	RRP1	2.02723	1.01951	0.000465136	0.0177092	yes	up
ENSSSCG00000016754	AEBP1	2.16631	1.11524	0.000474145	0.0177611	yes	up
ENSSSCG00000016034	COL3A1	3.10572	1.63493	0.000472604	0.0177611	yes	up
ENSSSCG00000011000	DNAJA1	0.414094	-1.27197	0.000477257	0.0178117	yes	down
ENSSSCG00000025078	-	2.1855	1.12796	0.000495302	0.018303	yes	up
ENSSSCG00000044700	COL4A1	2.10655	1.07488	0.000495849	0.018303	yes	up
ENSSSCG00000015091	MPZL2	0.453269	-1.14156	0.000497922	0.0183127	yes	down
ENSSSCG00000006472	CRABP2	2.68065	1.42258	0.000501554	0.0183131	yes	up
ENSSSCG00000013067	PHEROC	2.999	1.58448	0.000504622	0.0183588	yes	up
ENSSSCG00000005828	EGFL7	2.34416	1.22907	0.000513434	0.0186125	yes	up
ENSSSCG00000027331	-	2.11651	1.08169	0.000517582	0.0186293	yes	up
ENSSSCG00000015782	IRF2	0.470048	-1.08912	0.000516647	0.0186293	yes	down
ENSSSCG00000004891	SERPINB7	0.430045	-1.21744	0.000527973	0.0189359	yes	down
ENSSSCG00000003527	EPHB2	2.47192	1.30563	0.000531354	0.0189898	yes	up
ENSSSCG00000008446	SIX2	2.2567	1.17422	0.000537085	0.019127	yes	up
ENSSSCG00000032434	PLAUR	2.44404	1.28927	0.000545095	0.0193275	yes	up
ENSSSCG00000034400	KLK8	0.366464	-1.44826	0.000546537	0.0193275	yes	down
ENSSSCG00000027115	TAF1	0.348961	-1.51886	0.00056789	0.0199432	yes	down
ENSSSCG00000012250	MED14	0.491525	-1.02466	0.000571513	0.020001	yes	down
ENSSSCG00000013305	CAPRIN1	0.389327	-1.36094	0.000574153	0.0200241	yes	down
ENSSSCG00000025597	LOC106507258	0.295187	-1.7603	0.000582349	0.0202126	yes	down
ENSSSCG00000006742	MAB21L3	0.444049	-1.17121	0.000583556	0.0202126	yes	down
ENSSSCG00000023033	PARP3	0.460844	-1.11765	0.000612677	0.0210055	yes	down
ENSSSCG00000026710	CARHSP1	2.04629	1.03301	0.000621015	0.021148	yes	up
ENSSSCG00000035876	ZNF599	3.19607	1.6763	0.000626345	0.0212579	yes	up
ENSSSCG00000009926	TCHP	0.433313	-1.20652	0.000633668	0.0213631	yes	down
ENSSSCG00000015140	HSPA8	0.394656	-1.34133	0.000668624	0.0221977	yes	down
ENSSSCG00000032916	MPC1	2.44574	1.29027	0.000669398	0.0221977	yes	up
ENSSSCG00000006418	-	0.420413	-1.25012	0.000668525	0.0221977	yes	down
ENSSSCG00000038420	PERP	0.428618	-1.22224	0.000690459	0.0228212	yes	down
ENSSSCG00000009817	P2RX7	0.263609	-1.92353	0.000697698	0.0229108	yes	down
ENSSSCG00000010444	LIPM	0.317911	-1.6533	0.00070516	0.0230064	yes	down
ENSSSCG00000004012	THBS2	2.25659	1.17414	0.000703406	0.0230064	yes	up
ENSSSCG00000003646	POU3F1	0.370393	-1.43287	0.000708289	0.0230342	yes	down
ENSSSCG00000040681	FABP4	2.85105	1.51149	0.000710609	0.0230356	yes	up
ENSSSCG00000014434	-	2.11446	1.08029	0.000717492	0.0231844	yes	up
ENSSSCG00000010385	VSTM4	2.47843	1.30943	0.00072219	0.023188	yes	up
ENSSSCG00000016338	PER2	2.25961	1.17607	0.000721171	0.023188	yes	up
ENSSSCG00000024973	GBP1	0.376636	-1.40876	0.000733413	0.0233598	yes	down
ENSSSCG00000007421	WFDC3	3.01831	1.59374	0.000731142	0.0233598	yes	up
ENSSSCG00000011038	MRC1	0.407298	-1.29584	0.00073447	0.0233598	yes	down
ENSSSCG00000034102	DGAT2	3.78987	1.92215	0.000742328	0.0234622	yes	up
ENSSSCG00000017923	ALOX15	0.385923	-1.37362	0.000768097	0.0241259	yes	down
ENSSSCG00000014871	TSKU	2.03667	1.02621	0.000771267	0.0241481	yes	up
ENSSSCG00000027226	EPN3	0.32933	-1.6024	0.000781391	0.0243169	yes	down
ENSSSCG00000007336	NNAT	3.23294	1.69285	0.000791873	0.0245675	yes	up
ENSSSCG00000009113	METTL14	0.462846	-1.11139	0.000803141	0.0248409	yes	down
ENSSSCG00000017727	TMEM98	2.06113	1.04344	0.000837017	0.0255758	yes	up
ENSSSCG00000006087	CPQ	2.74966	1.45926	0.000857162	0.026034	yes	up
ENSSSCG00000017565	SPATA20	2.44387	1.28917	0.000885279	0.0267275	yes	up
ENSSSCG00000014997	LOC100522887	0.436199	-1.19694	0.000911048	0.0274236	yes	down
ENSSSCG00000030798	FUS	2.26466	1.17929	0.000914333	0.0274408	yes	up
ENSSSCG00000005627	AK1	2.04719	1.03364	0.00094727	0.0281785	yes	up
ENSSSCG00000035052	KREMEN2	0.439772	-1.18517	0.000946697	0.0281785	yes	down
ENSSSCG00000016506	-	0.499247	-1.00218	0.000953574	0.0282828	yes	down
ENSSSCG00000028858	FAM83C	0.268149	-1.89889	0.00099378	0.0289657	yes	down
ENSSSCG00000002290	PLEK2	0.276567	-1.8543	0.000992617	0.0289657	yes	down
ENSSSCG00000031954	SLC39A10	0.481078	-1.05566	0.000991764	0.0289657	yes	down
ENSSSCG00000014203	MCC	0.497109	-1.00837	0.000985748	0.0289657	yes	down
ENSSSCG00000009692	PINX1	2.29605	1.19916	0.00100348	0.0291585	yes	up
ENSSSCG00000028814	SOD3	2.21304	1.14603	0.00100616	0.0291585	yes	up
ENSSSCG00000030209	MFNG	2.32137	1.21498	0.00102963	0.0295844	yes	up
ENSSSCG00000021971	DPEP1	2.40312	1.26491	0.00103427	0.0296335	yes	up
ENSSSCG00000021804	KRTAP24-1	0.212254	-2.23613	0.00104876	0.0298793	yes	down
ENSSSCG00000028080	ELOVL4	0.412822	-1.27641	0.00104642	0.0298793	yes	down
ENSSSCG00000038077	PPP1R14A	2.70062	1.43329	0.00109094	0.0304887	yes	up
ENSSSCG00000033033	TOLLIP	2.01503	1.0108	0.00108555	0.0304887	yes	up
ENSSSCG00000033694	-	2.04582	1.03268	0.00109235	0.0304887	yes	up
ENSSSCG00000011782	-	0.434711	-1.20187	0.00109043	0.0304887	yes	down
ENSSSCG00000039953	PNRC1	0.447741	-1.15927	0.00109427	0.0304887	yes	down
ENSSSCG00000027157	SLC40A1	0.477666	-1.06593	0.00116328	0.0319783	yes	down
ENSSSCG00000033952	-	2.40322	1.26497	0.00116871	0.0319783	yes	up
ENSSSCG00000020842	TAF13	0.495719	-1.01241	0.00117302	0.0319783	yes	down
ENSSSCG00000005128	-	2.37277	1.24657	0.00117224	0.0319783	yes	up
ENSSSCG00000009334	HSPH1	0.407097	-1.29656	0.0012062	0.0325887	yes	down
ENSSSCG00000009425	LACC1	0.41095	-1.28296	0.0012083	0.0325887	yes	down
ENSSSCG00000037105	EVL	2.23368	1.15942	0.00123027	0.0328801	yes	up
ENSSSCG00000028723	CCDC102A	2.05643	1.04014	0.00123738	0.0329339	yes	up
ENSSSCG00000004509	LIPG	0.345574	-1.53293	0.00127133	0.033704	yes	down
ENSSSCG00000031851	CBR2	4.00305	2.0011	0.00129635	0.0338628	yes	up
ENSSSCG00000011978	CPOX	0.438413	-1.18964	0.00129907	0.0338628	yes	down
ENSSSCG00000026893	-	0.343223	-1.54278	0.00137174	0.0353924	yes	down
ENSSSCG00000024127	ABI1	0.486693	-1.03892	0.00138786	0.0357171	yes	down
ENSSSCG00000005625	ENG	2.02689	1.01927	0.0013966	0.0358508	yes	up
ENSSSCG00000009534	BIVM	0.441615	-1.17914	0.00141049	0.036041	yes	down
ENSSSCG00000033146	CD163	0.489688	-1.03007	0.00143251	0.0364031	yes	down
ENSSSCG00000017300	MRC2	2.18355	1.12668	0.00144774	0.0366162	yes	up
ENSSSCG00000045712	OLFML3	2.15795	1.10966	0.00145964	0.036815	yes	up
ENSSSCG00000025492	NUDT13	0.46571	-1.1025	0.00153839	0.0385131	yes	down
ENSSSCG00000020906	TNFSF10	0.316667	-1.65896	0.00156153	0.0389958	yes	down
ENSSSCG00000012329	PHF8	0.493789	-1.01803	0.00158484	0.0392869	yes	down
ENSSSCG00000031856	DACT1	2.20585	1.14133	0.00158482	0.0392869	yes	up
ENSSSCG00000040385	RFNG	2.61537	1.38702	0.00161599	0.0395742	yes	up
ENSSSCG00000012088	POFUT2	2.06579	1.04669	0.00161284	0.0395742	yes	up
ENSSSCG00000022089	ADGRF4	0.432331	-1.20979	0.00161029	0.0395742	yes	down
ENSSSCG00000001872	LINGO1	2.01149	1.00826	0.00165718	0.0403873	yes	up
ENSSSCG00000007525	PRELID3B	0.390745	-1.3557	0.00171649	0.0414333	yes	down
ENSSSCG00000013667	COL5A3	2.04905	1.03496	0.00172095	0.0414422	yes	up
ENSSSCG00000015955	ITGA6	0.478307	-1.06399	0.00181101	0.0430397	yes	down
ENSSSCG00000014832	DNAJB13	2.89029	1.53121	0.0018321	0.0433837	yes	up
ENSSSCG00000003155	PPP1R15A	2.12876	1.09001	0.00184447	0.0433837	yes	up
ENSSSCG00000014827	PLEKHB1	2.52059	1.33376	0.0018443	0.0433837	yes	up
ENSSSCG00000006153	-	0.441389	-1.17988	0.00185019	0.0434172	yes	down
ENSSSCG00000035227	ESRP2	0.442882	-1.175	0.00198668	0.0456666	yes	down
ENSSSCG00000002989	AKT2	2.39278	1.25869	0.00200023	0.0458737	yes	up
ENSSSCG00000006702	-	3.73619	1.90157	0.00203784	0.0461127	yes	up
ENSSSCG00000001844	PLIN1	3.3635	1.74996	0.00205053	0.0462533	yes	up
ENSSSCG00000017801	TRARG1	3.42652	1.77674	0.00205794	0.0462533	yes	up
ENSSSCG00000010613	ITPRIP	0.379018	-1.39966	0.00207149	0.0464546	yes	down
ENSSSCG00000040162	NUPR1	2.07138	1.05059	0.0021336	0.0475313	yes	up
ENSSSCG00000017382	EZH1	0.416348	-1.26414	0.00214387	0.0475507	yes	down
ENSSSCG00000004275	FAM135A	0.411555	-1.28084	0.00214194	0.0475507	yes	down
ENSSSCG00000017283	CD79B	3.25883	1.70436	0.00217293	0.0477761	yes	up
ENSSSCG00000044041	-	0.240011	-2.05883	0.00223133	0.0487423	yes	down
ENSSSCG00000022390	RGN	2.21106	1.14474	0.00226387	0.0491348	yes	up
ENSSSCG00000004829	CACHD1	0.491211	-1.02558	0.0022603	0.0491348	yes	down
ENSSSCG00000008392	BCL11A	0.415162	-1.26825	0.00230942	0.0498028	yes	down
ENSSSCG00000014670	-	0.400677	-1.31949	0.00231946	0.0498194	yes	down
