# Supplementary material for: Integration of Multiomics Data Reveals Selection Characteristics of ITGB1 That Are Associated with Size Differentiation in Pigs
Source: Int J Mol Sci. 2025 Feb 13;26(4):1569. doi: 10.3390/ijms26041569 (PMC11855449; doi:10.3390/ijms26041569)
Supplement: Supplementary file 1 [file ijms-26-01569-s001.zip › Table S7.xlsx]

## Sheet: Table S7
Table S7: Differential genes between 90-day-old EM pigs and HB pigs
seq_id	gene_id	A_vs_B_fc(B/A)	A_vs_B_log2fc(B/A)	A_vs_B_pvalue	A_vs_B_padjust	A_vs_B_significant	A_vs_B_regulate
ENSSSCG00000022035	-	0.0475359	-4.39484	3.315e-49	3.35345e-45	yes	down
ENSSSCG00000005423	ABCA1	2.94821	1.55984	1.97066e-18	9.96761e-15	yes	up
ENSSSCG00000041954	-	0.332881	-1.58692	1.70132e-15	4.30265e-12	yes	down
ENSSSCG00000048449	-	0.168369	-2.5703	1.6266e-15	4.30265e-12	yes	down
ENSSSCG00000009929	TRPV4	0.229216	-2.12522	2.84435e-14	4.92003e-11	yes	down
ENSSSCG00000035337	MCT7	4.41046	2.14093	2.91817e-14	4.92003e-11	yes	up
ENSSSCG00000033249	-	0.214712	-2.21953	2.51142e-13	3.62936e-10	yes	down
ENSSSCG00000005487	COL27A1	0.160963	-2.6352	6.19257e-13	7.8305e-10	yes	down
ENSSSCG00000014269	FNIP1	2.25555	1.17348	1.33402e-12	1.49944e-09	yes	up
ENSSSCG00000029393	CENPJ	0.228104	-2.13224	3.67096e-12	3.71354e-09	yes	down
ENSSSCG00000027017	NR1D2	3.98486	1.99453	5.94304e-12	5.46544e-09	yes	up
ENSSSCG00000039569	-	0.167232	-2.58007	6.66768e-12	5.62085e-09	yes	down
ENSSSCG00000036987	KRT40	0.136248	-2.87569	8.77574e-12	6.3411e-09	yes	down
ENSSSCG00000029043	-	0.184441	-2.43877	8.15694e-12	6.3411e-09	yes	down
ENSSSCG00000027226	EPN3	0.263316	-1.92513	1.35742e-11	9.15446e-09	yes	down
ENSSSCG00000038489	BHLHA15	0.196455	-2.34773	1.73948e-11	1.09978e-08	yes	down
ENSSSCG00000041928	LOC100514981	0.210041	-2.25126	1.89568e-11	1.12804e-08	yes	down
ENSSSCG00000021804	KRTAP24-1	0.152689	-2.71133	2.70005e-11	1.51743e-08	yes	down
ENSSSCG00000036487	LOC110256282	0.118843	-3.07287	3.9437e-11	2.09971e-08	yes	down
ENSSSCG00000039013	NOTUM	0.117061	-3.09467	5.19501e-11	2.62763e-08	yes	down
ENSSSCG00000032474	CXCL10	0.154997	-2.68969	6.95059e-11	3.32778e-08	yes	down
ENSSSCG00000025072	C3H16orf89	0.287331	-1.79921	7.23717e-11	3.32778e-08	yes	down
ENSSSCG00000002764	SMPD3	0.188862	-2.4046	9.6953e-11	4.26425e-08	yes	down
ENSSSCG00000040410	EXOC3L2	0.323129	-1.62982	2.29909e-10	9.69067e-08	yes	down
ENSSSCG00000016555	CPA4	0.268932	-1.89469	2.435e-10	9.85298e-08	yes	down
ENSSSCG00000044041	-	0.140164	-2.83481	2.84836e-10	1.10823e-07	yes	down
ENSSSCG00000009825	PPTC7	2.1643	1.1139	3.33218e-10	1.24846e-07	yes	up
ENSSSCG00000025597	LOC106507258	0.202497	-2.30403	4.09837e-10	1.48068e-07	yes	down
ENSSSCG00000006413	FCER1A	3.58135	1.8405	6.07946e-10	2.12068e-07	yes	up
ENSSSCG00000009182	ADH1C	7.91131	2.98392	6.78856e-10	2.2891e-07	yes	up
ENSSSCG00000029545	GPRC5D	0.270429	-1.88668	7.10711e-10	2.31921e-07	yes	down
ENSSSCG00000002478	LOC106504546	0.212224	-2.23634	9.10176e-10	2.87729e-07	yes	down
ENSSSCG00000009807	RHOF	0.460112	-1.11994	9.54528e-10	2.92606e-07	yes	down
ENSSSCG00000033946	-	0.404769	-1.30483	1.07176e-09	3.18882e-07	yes	down
ENSSSCG00000033099	-	0.230238	-2.1188	1.14287e-09	3.30323e-07	yes	down
ENSSSCG00000025858	ELN	0.17386	-2.524	1.4426e-09	4.05369e-07	yes	down
ENSSSCG00000006911	TGFBR3	2.46268	1.30023	1.60153e-09	4.37867e-07	yes	up
ENSSSCG00000016665	BMPER	0.196756	-2.34552	1.66693e-09	4.43755e-07	yes	down
ENSSSCG00000039358	SUSD5	0.178745	-2.48403	2.04962e-09	5.31641e-07	yes	down
ENSSSCG00000017343	GFAP	0.101996	-3.29342	2.14335e-09	5.42053e-07	yes	down
ENSSSCG00000046071	-	0.285061	-1.81066	2.26358e-09	5.58496e-07	yes	down
ENSSSCG00000002718	FA2H	4.3971	2.13655	2.58321e-09	6.22184e-07	yes	up
ENSSSCG00000011157	PITRM1	0.386893	-1.36999	4.29706e-09	1.01091e-06	yes	down
ENSSSCG00000016199	CYP27A1	2.20759	1.14247	6.60847e-09	1.48558e-06	yes	up
ENSSSCG00000011695	AGTR1	2.65775	1.4102	7.0288e-09	1.54572e-06	yes	up
ENSSSCG00000041850	-	0.214531	-2.22074	7.19716e-09	1.54907e-06	yes	down
ENSSSCG00000000884	APAF1	2.18032	1.12454	7.57146e-09	1.59569e-06	yes	up
ENSSSCG00000024973	GBP1	0.39989	-1.32233	9.15622e-09	1.89029e-06	yes	down
ENSSSCG00000032383	LOC100514340	0.154332	-2.69589	9.85713e-09	1.99429e-06	yes	down
ENSSSCG00000016076	COQ10B	2.5479	1.34931	1.48669e-08	2.89219e-06	yes	up
ENSSSCG00000016114	FAM117B	2.30986	1.2078	1.47205e-08	2.89219e-06	yes	up
ENSSSCG00000005486	KIF12	0.332738	-1.58754	1.59492e-08	2.99815e-06	yes	down
ENSSSCG00000016334	SCLY	0.495158	-1.01404	1.60043e-08	2.99815e-06	yes	down
ENSSSCG00000029886	LYVE1	6.47582	2.69506	1.68718e-08	3.10319e-06	yes	up
ENSSSCG00000046640	-	0.240905	-2.05346	1.94638e-08	3.516e-06	yes	down
ENSSSCG00000035081	CCDC106	0.480319	-1.05793	2.57988e-08	4.5786e-06	yes	down
ENSSSCG00000010184	AGT	4.93448	2.3029	3.33537e-08	5.81735e-06	yes	up
ENSSSCG00000011913	CCDC191	0.393619	-1.34513	4.36069e-08	7.35213e-06	yes	down
ENSSSCG00000004902	RNF152	4.29837	2.10379	5.01478e-08	8.0523e-06	yes	up
ENSSSCG00000011583	TMEM40	0.347043	-1.52682	5.83524e-08	9.22332e-06	yes	down
ENSSSCG00000034774	TBX6	0.428641	-1.22216	6.14001e-08	9.4266e-06	yes	down
ENSSSCG00000006290	SLC19A2	2.17107	1.1184	6.15022e-08	9.4266e-06	yes	up
ENSSSCG00000013270	CRY2	2.71888	1.44301	6.47374e-08	9.63064e-06	yes	up
ENSSSCG00000007384	-	0.243549	-2.03772	7.25887e-08	1.06421e-05	yes	down
ENSSSCG00000006857	COL11A1	0.180723	-2.46815	8.52488e-08	1.21462e-05	yes	down
ENSSSCG00000003134	GRWD1	0.421315	-1.24703	9.32195e-08	1.30973e-05	yes	down
ENSSSCG00000037222	LOC106508044	0.234677	-2.09125	1.03402e-07	1.43289e-05	yes	down
ENSSSCG00000022868	KCTD4	0.237062	-2.07666	1.05685e-07	1.44474e-05	yes	down
ENSSSCG00000004249	CEP85L	2.66408	1.41364	1.10696e-07	1.49307e-05	yes	up
ENSSSCG00000000853	NT5DC3	2.20305	1.1395	1.12559e-07	1.49822e-05	yes	up
ENSSSCG00000046883	-	0.150112	-2.73589	1.23893e-07	1.62766e-05	yes	down
ENSSSCG00000038440	GTPBP3	0.495759	-1.01229	1.34076e-07	1.73886e-05	yes	down
ENSSSCG00000017208	SLC25A19	0.460099	-1.11998	1.44101e-07	1.84523e-05	yes	down
ENSSSCG00000013067	PHEROC	6.59918	2.72229	1.67855e-07	2.07076e-05	yes	up
ENSSSCG00000029160	-	0.447812	-1.15903	1.84583e-07	2.24969e-05	yes	down
ENSSSCG00000033727	-	2.38836	1.25602	1.94687e-07	2.34458e-05	yes	up
ENSSSCG00000030031	-	0.230156	-2.11931	2.30461e-07	2.6797e-05	yes	down
ENSSSCG00000008557	EMILIN1	0.308839	-1.69507	2.77126e-07	3.1499e-05	yes	down
ENSSSCG00000014221	LVRN	2.98482	1.57764	2.96428e-07	3.29524e-05	yes	up
ENSSSCG00000022657	-	0.172301	-2.537	2.94432e-07	3.29524e-05	yes	down
ENSSSCG00000022048	REEP5	2.37972	1.25079	3.25025e-07	3.53543e-05	yes	up
ENSSSCG00000034107	RNF223	0.345143	-1.53473	3.24234e-07	3.53543e-05	yes	down
ENSSSCG00000017521	SCRN2	0.363032	-1.46183	3.62902e-07	3.90544e-05	yes	down
ENSSSCG00000021646	-	2.59846	1.37766	4.50417e-07	4.79623e-05	yes	up
ENSSSCG00000014374	DND1	0.295449	-1.75902	4.57823e-07	4.82431e-05	yes	down
ENSSSCG00000010589	SFXN2	0.443143	-1.17416	4.79595e-07	4.90059e-05	yes	down
ENSSSCG00000006399	VSIG8	0.281075	-1.83097	4.76751e-07	4.90059e-05	yes	down
ENSSSCG00000022794	HHIPL1	0.32199	-1.63491	4.78656e-07	4.90059e-05	yes	down
ENSSSCG00000013614	-	0.47263	-1.08122	4.89734e-07	4.9051e-05	yes	down
ENSSSCG00000035409	LOC110262184	0.247631	-2.01374	4.87544e-07	4.9051e-05	yes	down
ENSSSCG00000028768	-	0.173438	-2.52751	5.18279e-07	5.14011e-05	yes	down
ENSSSCG00000028538	RLIM	2.03562	1.02547	5.25446e-07	5.16059e-05	yes	up
ENSSSCG00000026958	WNT10A	0.36981	-1.43514	5.36668e-07	5.22013e-05	yes	down
ENSSSCG00000017005	KCNMB1	0.479116	-1.06155	6.23846e-07	6.01031e-05	yes	down
ENSSSCG00000033590	LY6G6F	0.300119	-1.7364	7.01802e-07	6.69757e-05	yes	down
ENSSSCG00000033192	KLK9	0.17637	-2.50333	7.51222e-07	7.04221e-05	yes	down
ENSSSCG00000016718	NPY	4.44465	2.15207	7.51837e-07	7.04221e-05	yes	up
ENSSSCG00000015281	PLEKHA6	0.448449	-1.15698	7.75677e-07	7.19885e-05	yes	down
ENSSSCG00000000061	PMM1	0.436454	-1.1961	8.87922e-07	8.09209e-05	yes	down
ENSSSCG00000017014	PANK3	2.07319	1.05185	9.31688e-07	8.34067e-05	yes	up
ENSSSCG00000001873	CSPG4	0.316889	-1.65795	9.26613e-07	8.34067e-05	yes	down
ENSSSCG00000043102	GALNT4	2.78932	1.47991	9.6231e-07	8.53644e-05	yes	up
ENSSSCG00000039244	PHYH	2.87178	1.52194	9.70433e-07	8.53644e-05	yes	up
ENSSSCG00000001570	PI16	2.85317	1.51256	9.80393e-07	8.5497e-05	yes	up
ENSSSCG00000014448	-	0.311202	-1.68408	1.04522e-06	9.0371e-05	yes	down
ENSSSCG00000036933	NR1D1	3.58942	1.84375	1.07007e-06	9.09648e-05	yes	up
ENSSSCG00000040608	AKR1B1	0.495661	-1.01257	1.11349e-06	9.30915e-05	yes	down
ENSSSCG00000007987	DECR2	0.312848	-1.67647	1.14884e-06	9.52599e-05	yes	down
ENSSSCG00000031712	MFAP5	3.91441	1.9688	1.24094e-06	0.000100427	yes	up
ENSSSCG00000005922	SMPD5	0.37797	-1.40366	1.23556e-06	0.000100427	yes	down
ENSSSCG00000025793	LOC100622826	0.263401	-1.92467	1.22561e-06	0.000100427	yes	down
ENSSSCG00000024431	ATG9B	0.201046	-2.3144	1.34615e-06	0.000106388	yes	down
ENSSSCG00000006415	CADM3	2.71693	1.44198	1.33744e-06	0.000106388	yes	up
ENSSSCG00000035715	GCH1	2.46646	1.30244	1.41628e-06	0.000111062	yes	up
ENSSSCG00000006703	PRKAB2	2.51123	1.3284	1.5958e-06	0.000124178	yes	up
ENSSSCG00000023165	SEMA7A	0.460209	-1.11964	1.70293e-06	0.000131503	yes	down
ENSSSCG00000026407	NCCRP1	0.315106	-1.66609	1.78273e-06	0.000135595	yes	down
ENSSSCG00000001440	NOTCH4	0.48746	-1.03664	1.78073e-06	0.000135595	yes	down
ENSSSCG00000050408	-	0.189028	-2.40333	1.93398e-06	0.000146001	yes	down
ENSSSCG00000022592	FIBIN	0.206354	-2.27681	1.9756e-06	0.000147253	yes	down
ENSSSCG00000015774	TENM3	0.452832	-1.14295	1.97968e-06	0.000147253	yes	down
ENSSSCG00000038131	KRTAP11-1	0.21221	-2.23643	2.10318e-06	0.000154172	yes	down
ENSSSCG00000044583	LGR6	0.365626	-1.45156	2.09867e-06	0.000154172	yes	down
ENSSSCG00000015270	FMOD	0.239566	-2.06151	2.16608e-06	0.000156515	yes	down
ENSSSCG00000020673	-	0.192921	-2.37391	2.15384e-06	0.000156515	yes	down
ENSSSCG00000024310	F13A1	2.26077	1.17681	2.25677e-06	0.000161911	yes	up
ENSSSCG00000005455	SVEP1	2.33925	1.22604	2.38424e-06	0.000168664	yes	up
ENSSSCG00000003146	NTN5	0.445872	-1.1653	2.37899e-06	0.000168664	yes	down
ENSSSCG00000024092	KRT77	0.172894	-2.53204	2.48737e-06	0.000171787	yes	down
ENSSSCG00000009004	SFRP2	0.36246	-1.4641	2.49632e-06	0.000171787	yes	down
ENSSSCG00000012135	VEGFD	2.17843	1.12329	2.4937e-06	0.000171787	yes	up
ENSSSCG00000026812	EMG1	2.41664	1.273	2.5679e-06	0.000174341	yes	up
ENSSSCG00000026454	-	2.14665	1.10209	2.63361e-06	0.000177611	yes	up
ENSSSCG00000036362	KLK14	0.327887	-1.60873	2.90963e-06	0.000194926	yes	down
ENSSSCG00000015271	PRELP	0.364791	-1.45486	2.96723e-06	0.000197114	yes	down
ENSSSCG00000013335	LGR4	2.00976	1.00702	3.10833e-06	0.000200443	yes	up
ENSSSCG00000030597	HAPLN3	0.205941	-2.27969	3.11087e-06	0.000200443	yes	down
ENSSSCG00000032967	CACNB3	0.458824	-1.12399	3.22046e-06	0.000206191	yes	down
ENSSSCG00000009331	MEDAG	2.76636	1.46799	3.59181e-06	0.000225682	yes	up
ENSSSCG00000037508	GSN	0.356674	-1.48732	3.75709e-06	0.000227943	yes	down
ENSSSCG00000027970	PRRT2	0.317709	-1.65422	3.66173e-06	0.000227943	yes	down
ENSSSCG00000008000	RPUSD1	0.483507	-1.04839	3.74117e-06	0.000227943	yes	down
ENSSSCG00000036512	FGFRL1	0.267869	-1.9004	3.763e-06	0.000227943	yes	down
ENSSSCG00000022011	NMI	0.442581	-1.17599	3.68323e-06	0.000227943	yes	down
ENSSSCG00000039548	PTGFR	2.45846	1.29775	3.97109e-06	0.000239116	yes	up
ENSSSCG00000039887	-	2.02044	1.01467	4.21522e-06	0.00025083	yes	up
ENSSSCG00000005472	SLC46A2	0.464489	-1.10628	4.35585e-06	0.000257033	yes	down
ENSSSCG00000036787	-	2.33476	1.22327	4.48741e-06	0.000261694	yes	up
ENSSSCG00000027628	IL6R	2.15992	1.11098	4.50126e-06	0.000261694	yes	up
ENSSSCG00000009245	SCD5	0.314205	-1.67022	4.85267e-06	0.000280512	yes	down
ENSSSCG00000025941	PTP4A1	2.15398	1.10701	5.34355e-06	0.000298648	yes	up
ENSSSCG00000016215	-	0.397812	-1.32984	5.44051e-06	0.000302397	yes	down
ENSSSCG00000011782	-	0.466645	-1.0996	5.48598e-06	0.000303258	yes	down
ENSSSCG00000007849	CRYM	2.5809	1.36787	6.0256e-06	0.000320816	yes	up
ENSSSCG00000033412	B4GALNT3	0.369572	-1.43607	7.11459e-06	0.000369083	yes	down
ENSSSCG00000035827	CTDSPL2	2.07735	1.05474	7.09837e-06	0.000369083	yes	up
ENSSSCG00000028995	TLE2	0.398555	-1.32715	7.068e-06	0.000369083	yes	down
ENSSSCG00000036383	LGALS3BP	0.266579	-1.90737	7.71305e-06	0.000398088	yes	down
ENSSSCG00000038374	CIART	3.17425	1.66641	7.77305e-06	0.000399148	yes	up
ENSSSCG00000022609	WWP2	0.402144	-1.31422	7.8386e-06	0.000400481	yes	down
ENSSSCG00000032398	VGLL3	2.50252	1.32338	7.95157e-06	0.000404212	yes	up
ENSSSCG00000015435	NAMPT	2.02691	1.01928	9.02434e-06	0.000447501	yes	up
ENSSSCG00000008319	CD207	0.291844	-1.77673	9.90779e-06	0.000484189	yes	down
ENSSSCG00000009672	-	2.26729	1.18097	1.01712e-05	0.000490283	yes	up
ENSSSCG00000035791	-	0.470315	-1.0883	1.01779e-05	0.000490283	yes	down
ENSSSCG00000024604	ATAT1	0.330416	-1.59765	1.12949e-05	0.000538959	yes	down
ENSSSCG00000031346	CMKLR1	0.411282	-1.2818	1.1491e-05	0.000545743	yes	down
ENSSSCG00000006073	OSR2	2.31413	1.21047	1.45233e-05	0.00068334	yes	up
ENSSSCG00000038410	CPEB2	2.07491	1.05305	1.47638e-05	0.000691436	yes	up
ENSSSCG00000036871	EXOC3L4	0.484626	-1.04506	1.69037e-05	0.000780813	yes	down
ENSSSCG00000008101	FBLN7	0.341322	-1.55079	1.70283e-05	0.00078299	yes	down
ENSSSCG00000009627	-	0.472541	-1.08149	1.72163e-05	0.000788055	yes	down
ENSSSCG00000017337	ACBD4	0.449724	-1.15289	1.74518e-05	0.000795234	yes	down
ENSSSCG00000039836	LOC102160031	0.149356	-2.74317	1.75754e-05	0.000797279	yes	down
ENSSSCG00000038869	APLNR	0.411537	-1.2809	1.82443e-05	0.000820264	yes	down
ENSSSCG00000004013	SMOC2	0.40598	-1.30052	1.87657e-05	0.000832606	yes	down
ENSSSCG00000027372	LOC100519098	0.389552	-1.36011	2.06355e-05	0.000903675	yes	down
ENSSSCG00000008266	LOXL3	0.380674	-1.39337	2.10621e-05	0.000918382	yes	down
ENSSSCG00000030350	KRT33A	0.220891	-2.17859	2.3174e-05	0.000997567	yes	down
ENSSSCG00000038114	-	0.368786	-1.43914	2.37242e-05	0.00101693	yes	down
ENSSSCG00000030156	APBB1IP	2.60259	1.37995	2.60701e-05	0.00108576	yes	up
ENSSSCG00000042564	-	0.264432	-1.91903	2.64159e-05	0.00109071	yes	down
ENSSSCG00000038355	SP5	2.07988	1.0565	2.63498e-05	0.00109071	yes	up
ENSSSCG00000024481	LOC100624559	0.375927	-1.41148	2.80033e-05	0.00114144	yes	down
ENSSSCG00000000146	MYH11	0.492497	-1.02181	2.8096e-05	0.00114144	yes	down
ENSSSCG00000033015	B3GNT7	0.358705	-1.47913	2.95927e-05	0.00117888	yes	down
ENSSSCG00000036504	PLA2G2F	0.329684	-1.60085	2.94657e-05	0.00117888	yes	down
ENSSSCG00000002142	TEP1	0.424772	-1.23524	2.97317e-05	0.00117947	yes	down
ENSSSCG00000012063	VPS26C	0.49426	-1.01666	3.05497e-05	0.00120719	yes	down
ENSSSCG00000003198	FUZ	0.4186	-1.25635	3.13107e-05	0.00123245	yes	down
ENSSSCG00000049072	LOC102164863	0.40514	-1.30351	3.16305e-05	0.00123428	yes	down
ENSSSCG00000017638	TSPOAP1	0.331466	-1.59307	3.16807e-05	0.00123428	yes	down
ENSSSCG00000014832	DNAJB13	0.391956	-1.35124	3.26165e-05	0.00126417	yes	down
ENSSSCG00000002955	CATSPERG	0.376727	-1.40841	3.30925e-05	0.00127772	yes	down
ENSSSCG00000012909	PTPRCAP	2.3179	1.21282	3.39321e-05	0.00130021	yes	up
ENSSSCG00000000062	CSDC2	0.488114	-1.03471	3.41138e-05	0.00130225	yes	down
ENSSSCG00000008073	OMD	2.54415	1.34718	3.50254e-05	0.00132703	yes	up
ENSSSCG00000038149	KCNE4	2.35486	1.23564	3.56445e-05	0.00133487	yes	up
ENSSSCG00000005457	LPAR1	2.0743	1.05262	3.56297e-05	0.00133487	yes	up
ENSSSCG00000000240	LOC100524022	0.250875	-1.99496	3.60418e-05	0.00133553	yes	down
ENSSSCG00000011038	MRC1	2.10362	1.07287	3.63943e-05	0.00133787	yes	up
ENSSSCG00000038234	TMEM175	0.416377	-1.26404	3.64707e-05	0.00133787	yes	down
ENSSSCG00000035760	RFLNA	0.400268	-1.32096	3.75469e-05	0.00136627	yes	down
ENSSSCG00000040678	TYMS	0.398559	-1.32713	4.33361e-05	0.00155413	yes	down
ENSSSCG00000036776	LRRC75A	0.423808	-1.23852	4.50119e-05	0.00158655	yes	down
ENSSSCG00000036223	-	2.43669	1.28492	4.5234e-05	0.00158885	yes	up
ENSSSCG00000006379	CD48	2.10102	1.07109	4.75513e-05	0.00164174	yes	up
ENSSSCG00000013879	SLC27A1	0.472629	-1.08122	4.74142e-05	0.00164174	yes	down
ENSSSCG00000008491	QPCT	2.78789	1.47917	5.10901e-05	0.00173432	yes	up
ENSSSCG00000001773	-	2.12988	1.09077	5.22937e-05	0.00176334	yes	up
ENSSSCG00000023379	UBE2L6	0.436062	-1.19739	5.33727e-05	0.00179375	yes	down
ENSSSCG00000013049	RCOR2	0.377661	-1.40484	5.35888e-05	0.00179505	yes	down
ENSSSCG00000034727	CCDC24	0.417707	-1.25944	5.46089e-05	0.00181123	yes	down
ENSSSCG00000036941	AKR1E2	2.4341	1.28339	5.45192e-05	0.00181123	yes	up
ENSSSCG00000013403	GALNT18	0.478843	-1.06238	5.75219e-05	0.00189541	yes	down
ENSSSCG00000028186	FBXL19	0.485469	-1.04255	5.77395e-05	0.00189641	yes	down
ENSSSCG00000017567	RSAD1	0.417113	-1.26149	5.89163e-05	0.00191134	yes	down
ENSSSCG00000015923	NOSTRIN	0.4178	-1.25912	5.87097e-05	0.00191134	yes	down
ENSSSCG00000007648	GAL3ST4	0.457292	-1.12881	6.0205e-05	0.00194194	yes	down
ENSSSCG00000034616	LRRC58	2.04607	1.03286	6.29843e-05	0.00201629	yes	up
ENSSSCG00000021755	LOC100516036	0.272914	-1.87348	6.43434e-05	0.00204673	yes	down
ENSSSCG00000038190	MPST	0.431162	-1.2137	6.78259e-05	0.00213747	yes	down
ENSSSCG00000045890	-	2.01156	1.00832	6.86621e-05	0.0021571	yes	up
ENSSSCG00000025086	LOC100621771	0.191895	-2.38161	7.03609e-05	0.00217667	yes	down
ENSSSCG00000008119	KCNIP3	2.84389	1.50786	7.20085e-05	0.00222085	yes	up
ENSSSCG00000009699	HPGD	2.04414	1.03149	7.24186e-05	0.00222671	yes	up
ENSSSCG00000022857	TFF3	0.244499	-2.0321	7.78408e-05	0.0023576	yes	down
ENSSSCG00000038912	-	0.343337	-1.5423	8.03113e-05	0.00241077	yes	down
ENSSSCG00000004928	CILP	3.08059	1.62321	8.12428e-05	0.00243152	yes	up
ENSSSCG00000038685	MPPED1	0.487941	-1.03522	8.23295e-05	0.00245677	yes	down
ENSSSCG00000034506	MS4A2	2.21333	1.14622	8.41886e-05	0.00249751	yes	up
ENSSSCG00000000649	-	0.40402	-1.3075	8.74229e-05	0.00257819	yes	down
ENSSSCG00000030655	-	2.21564	1.14772	8.74709e-05	0.00257819	yes	up
ENSSSCG00000033641	COL8A2	0.369815	-1.43512	8.76728e-05	0.00257819	yes	down
ENSSSCG00000014835	C2CD3	0.480821	-1.05643	9.00589e-05	0.00263305	yes	down
ENSSSCG00000011077	-	0.483053	-1.04975	9.11008e-05	0.00265584	yes	down
ENSSSCG00000040513	AQP3	0.496661	-1.00967	9.84071e-05	0.00282809	yes	down
ENSSSCG00000007391	MATN4	0.256734	-1.96165	9.8961e-05	0.00283219	yes	down
ENSSSCG00000028338	PAMR1	2.35228	1.23406	9.91301e-05	0.00283219	yes	up
ENSSSCG00000038006	SLC25A33	2.24537	1.16696	9.97904e-05	0.00283562	yes	up
ENSSSCG00000012766	BGN	0.386665	-1.37084	0.000103831	0.00293032	yes	down
ENSSSCG00000027722	BMP2K	2.08369	1.05914	0.000103992	0.00293032	yes	up
ENSSSCG00000015776	RWDD4	2.15839	1.10996	0.000109189	0.00303449	yes	up
ENSSSCG00000017495	GRB7	0.468302	-1.09449	0.000112856	0.00311928	yes	down
ENSSSCG00000026536	DCUN1D2	0.482112	-1.05256	0.000112829	0.00311928	yes	down
ENSSSCG00000005206	MLANA	2.78443	1.47738	0.000123803	0.003322	yes	up
ENSSSCG00000011246	VILL	0.431437	-1.21278	0.000123581	0.003322	yes	down
ENSSSCG00000003148	DBP	3.07313	1.61971	0.000125126	0.0033486	yes	up
ENSSSCG00000028530	TMEM52	2.39535	1.26024	0.000126376	0.00336773	yes	up
ENSSSCG00000003779	TYW3	0.437559	-1.19245	0.000127929	0.00337012	yes	down
ENSSSCG00000014117	THBS4	0.376071	-1.41092	0.000130734	0.00341734	yes	down
ENSSSCG00000028210	NT5C	2.13357	1.09327	0.000137263	0.00353628	yes	up
ENSSSCG00000004057	SYTL3	2.54653	1.34853	0.000138751	0.00354447	yes	up
ENSSSCG00000020941	LTB4R2	0.482073	-1.05268	0.000145063	0.00366865	yes	down
ENSSSCG00000017983	PER1	2.29371	1.19768	0.000154772	0.00388504	yes	up
ENSSSCG00000015618	LAMB3	0.450472	-1.15049	0.0001597	0.00397913	yes	down
ENSSSCG00000037318	TRABD2B	0.480834	-1.05639	0.000162922	0.00402787	yes	down
ENSSSCG00000015140	HSPA8	0.48474	-1.04472	0.000162816	0.00402787	yes	down
ENSSSCG00000007998	RHBDL1	0.484807	-1.04452	0.00017138	0.00415751	yes	down
ENSSSCG00000004875	CYB5A	3.08814	1.62674	0.00017574	0.00425307	yes	up
ENSSSCG00000008062	PRSS27	0.244336	-2.03306	0.000177468	0.00427445	yes	down
ENSSSCG00000021668	KRT31	0.235277	-2.08757	0.000181416	0.00435363	yes	down
ENSSSCG00000009349	RFC3	2.20748	1.1424	0.000182047	0.00435363	yes	up
ENSSSCG00000034792	-	0.350688	-1.51174	0.000182927	0.00436436	yes	down
ENSSSCG00000010853	EPHX1	0.43682	-1.19489	0.000191018	0.00449216	yes	down
ENSSSCG00000022068	GNG8	0.311076	-1.68466	0.000192643	0.00450063	yes	down
ENSSSCG00000021082	NRG2	0.45852	-1.12494	0.000196467	0.00454797	yes	down
ENSSSCG00000029484	-	2.86587	1.51897	0.000201322	0.00463912	yes	up
ENSSSCG00000013087	TKFC	0.497258	-1.00793	0.000204545	0.00466192	yes	down
ENSSSCG00000003573	MAP3K6	0.402706	-1.3122	0.00021042	0.00478339	yes	down
ENSSSCG00000017439	KRT32	0.303304	-1.72116	0.000212711	0.00482462	yes	down
ENSSSCG00000006732	TRIM45	0.463788	-1.10846	0.000213235	0.0048257	yes	down
ENSSSCG00000014672	-	0.441502	-1.17951	0.000218897	0.00490989	yes	down
ENSSSCG00000000263	TNS2	0.443764	-1.17214	0.000220402	0.00493271	yes	down
ENSSSCG00000000194	LOC100127131	0.438063	-1.19079	0.000224009	0.00496946	yes	down
ENSSSCG00000007554	ZFAND2A	2.88682	1.52948	0.000228755	0.00505258	yes	up
ENSSSCG00000011689	PLOD2	0.468296	-1.09451	0.000234569	0.00515632	yes	down
ENSSSCG00000032902	KLK7	0.290528	-1.78325	0.00023498	0.00515632	yes	down
ENSSSCG00000025245	ARMC5	0.485543	-1.04233	0.000256716	0.00548002	yes	down
ENSSSCG00000004114	ADGB	2.03083	1.02207	0.000257659	0.00548733	yes	up
ENSSSCG00000028552	BHLHE41	2.13127	1.09171	0.000269217	0.00566549	yes	up
ENSSSCG00000029576	ZNF239	0.455849	-1.13337	0.000269385	0.00566549	yes	down
ENSSSCG00000006664	MTMR11	0.431233	-1.21346	0.000271792	0.00568067	yes	down
ENSSSCG00000025561	VASN	0.456034	-1.13279	0.00027241	0.00568186	yes	down
ENSSSCG00000015616	HSD11B1	3.51006	1.8115	0.000276441	0.00574225	yes	up
ENSSSCG00000003763	IFI44	0.396216	-1.33564	0.000286668	0.00588221	yes	down
ENSSSCG00000028076	ZBTB7C	0.478435	-1.0636	0.00028802	0.00588608	yes	down
ENSSSCG00000010504	BLNK	2.44328	1.28882	0.000296642	0.00601546	yes	up
ENSSSCG00000034980	IRF8	2.31654	1.21197	0.00030059	0.00605534	yes	up
ENSSSCG00000029558	EXTL1	0.0590316	-4.08237	0.000304991	0.00612161	yes	down
ENSSSCG00000005699	HMCN2	0.417584	-1.25986	0.000314044	0.00626601	yes	down
ENSSSCG00000040105	SLC34A3	0.430599	-1.21558	0.000321445	0.00636349	yes	down
ENSSSCG00000014579	TMEM41B	2.11069	1.07771	0.000324989	0.00640949	yes	up
ENSSSCG00000004445	CALHM4	0.246354	-2.0212	0.000331063	0.00646531	yes	down
ENSSSCG00000003093	SYMPK	0.434093	-1.20393	0.000337516	0.006551	yes	down
ENSSSCG00000016091	KCTD18	2.07958	1.05629	0.000338041	0.006551	yes	up
ENSSSCG00000010527	-	0.444049	-1.17121	0.000352889	0.00677386	yes	down
ENSSSCG00000024668	KLK1	0.235238	-2.08781	0.000352435	0.00677386	yes	down
ENSSSCG00000017562	CACNA1G	0.448695	-1.15619	0.000353734	0.00677423	yes	down
ENSSSCG00000017569	CHAD	0.0967228	-3.37	0.000364824	0.00691115	yes	down
ENSSSCG00000012076	MX2	0.312478	-1.67817	0.00036595	0.00691954	yes	down
ENSSSCG00000035249	GADD45G	2.03488	1.02494	0.000396475	0.00729266	yes	up
ENSSSCG00000021997	ALS2CL	0.370248	-1.43344	0.000399008	0.00732553	yes	down
ENSSSCG00000026547	SLC45A3	2.33077	1.2208	0.000409235	0.00744572	yes	up
ENSSSCG00000007872	XYLT1	0.462708	-1.11183	0.000410964	0.00745038	yes	down
ENSSSCG00000017604	HLF	2.11393	1.07993	0.000413954	0.00748079	yes	up
ENSSSCG00000040448	-	2.27245	1.18425	0.000416083	0.00750284	yes	up
ENSSSCG00000040863	-	2.1954	1.13448	0.000429198	0.00765744	yes	up
ENSSSCG00000039030	-	0.421502	-1.24639	0.000441916	0.00781543	yes	down
ENSSSCG00000010452	IFIT1	0.385498	-1.37521	0.000444352	0.00784478	yes	down
ENSSSCG00000009202	MMRN1	2.98297	1.57675	0.000447401	0.00788485	yes	up
ENSSSCG00000012381	-	4.45991	2.15702	0.000450865	0.00790938	yes	up
ENSSSCG00000006948	MROH6	0.363343	-1.46059	0.000467188	0.00803754	yes	down
ENSSSCG00000006579	S100A3	0.330773	-1.59609	0.000466421	0.00803754	yes	down
ENSSSCG00000023304	SRRM2	0.448151	-1.15794	0.000470613	0.00808272	yes	down
ENSSSCG00000026417	EPS8L1	0.413448	-1.27422	0.000476733	0.00812581	yes	down
ENSSSCG00000040769	-	0.253616	-1.97929	0.000485283	0.00820924	yes	down
ENSSSCG00000039751	NLRC5	0.486484	-1.03953	0.000497202	0.00839682	yes	down
ENSSSCG00000032956	BMERB1	0.392551	-1.34905	0.000513653	0.00863142	yes	down
ENSSSCG00000007767	ZNF668	0.489664	-1.03014	0.000517328	0.0086644	yes	down
ENSSSCG00000008603	MATN3	0.116983	-3.09563	0.000526222	0.00876979	yes	down
ENSSSCG00000026780	EDIL3	0.232247	-2.10627	0.000528296	0.00878744	yes	down
ENSSSCG00000035600	DNAJC12	3.12836	1.64541	0.000541529	0.00890749	yes	up
ENSSSCG00000047309	-	0.227663	-2.13503	0.00057013	0.00931734	yes	down
ENSSSCG00000015290	CDK18	0.478702	-1.0628	0.000587926	0.00954649	yes	down
ENSSSCG00000005857	CYSRT1	0.499106	-1.00258	0.000631684	0.010143	yes	down
ENSSSCG00000010728	CPXM2	0.484312	-1.04599	0.000633021	0.0101484	yes	down
ENSSSCG00000027179	SIM2	2.02188	1.0157	0.000636048	0.0101808	yes	up
ENSSSCG00000021591	RBM3	2.01772	1.01272	0.000643875	0.0102898	yes	up
ENSSSCG00000016295	NGEF	0.474701	-1.07491	0.000645848	0.0103024	yes	down
ENSSSCG00000029870	WNT3A	0.335388	-1.5761	0.000674327	0.010576	yes	down
ENSSSCG00000009578	CDK20	0.365836	-1.45073	0.000681206	0.0106344	yes	down
ENSSSCG00000003478	CROCC	0.449733	-1.15286	0.000691277	0.0107393	yes	down
ENSSSCG00000049025	PLEKHA3	2.16754	1.11606	0.000692171	0.0107393	yes	up
ENSSSCG00000023162	CDH3	0.430299	-1.21659	0.000715624	0.0110019	yes	down
ENSSSCG00000038162	CCL21	2.63787	1.39937	0.00080259	0.0120639	yes	up
ENSSSCG00000029626	NECAB3	0.432727	-1.20847	0.000812692	0.0121615	yes	down
ENSSSCG00000024048	MMRN2	2.0477	1.03401	0.000818608	0.0122139	yes	up
ENSSSCG00000003021	-	0.467535	-1.09685	0.00087063	0.0127089	yes	down
ENSSSCG00000034272	DENND6B	0.449685	-1.15301	0.000872596	0.0127193	yes	down
ENSSSCG00000029458	SLC16A2	2.05335	1.03798	0.00087873	0.0127587	yes	up
ENSSSCG00000022060	RASSF10	0.367755	-1.44318	0.000894364	0.012888	yes	down
ENSSSCG00000000602	RERG	0.434417	-1.20285	0.000893481	0.012888	yes	down
ENSSSCG00000010554	SCD	2.8224	1.49692	0.000907992	0.0130658	yes	up
ENSSSCG00000000260	SOAT2	0.392522	-1.34916	0.000939044	0.0133983	yes	down
ENSSSCG00000024759	-	0.319233	-1.64732	0.000941867	0.0134018	yes	down
ENSSSCG00000015322	-	2.03703	1.02647	0.000941942	0.0134018	yes	up
ENSSSCG00000008018	MAPK8IP3	0.468581	-1.09363	0.000957133	0.013504	yes	down
ENSSSCG00000017546	ZNF652	2.26616	1.18025	0.000962803	0.0135651	yes	up
ENSSSCG00000006474	NES	0.434945	-1.2011	0.000977061	0.0137203	yes	down
ENSSSCG00000023522	TGM2	0.424617	-1.23576	0.00105351	0.01448	yes	down
ENSSSCG00000033983	RRP7A	0.416694	-1.26294	0.0010807	0.0148336	yes	down
ENSSSCG00000027022	CNFN	0.301033	-1.73201	0.00113871	0.0153916	yes	down
ENSSSCG00000047083	H2BC21	2.19766	1.13597	0.00114114	0.0153916	yes	up
ENSSSCG00000030002	C6H18orf21	2.03968	1.02834	0.00120217	0.0160451	yes	up
ENSSSCG00000015844	GSR	2.07129	1.05053	0.00120228	0.0160451	yes	up
ENSSSCG00000033235	-	0.141874	-2.81731	0.00123913	0.0163608	yes	down
ENSSSCG00000001596	-	0.431883	-1.21129	0.00130931	0.0169568	yes	down
ENSSSCG00000035052	KREMEN2	0.458512	-1.12497	0.00132158	0.0170524	yes	down
ENSSSCG00000007171	EBF4	0.409783	-1.28707	0.00133179	0.0171405	yes	down
ENSSSCG00000009477	EDNRB	2.20671	1.1419	0.00133045	0.0171405	yes	up
ENSSSCG00000012525	BEX1	2.7401	1.45423	0.00134939	0.0173084	yes	up
ENSSSCG00000006087	CPQ	2.0096	1.00691	0.00134711	0.0173084	yes	up
ENSSSCG00000027660	IFI44L	0.4917	-1.02415	0.00136167	0.0173084	yes	down
ENSSSCG00000017864	SHPK	0.443252	-1.1738	0.00137604	0.0174436	yes	down
ENSSSCG00000000864	CHPT1	2.34616	1.2303	0.00139498	0.0176395	yes	up
ENSSSCG00000017754	LGALS9	0.468572	-1.09366	0.00140629	0.0177603	yes	down
ENSSSCG00000017416	DHX58	0.341079	-1.55182	0.00141129	0.0178012	yes	down
ENSSSCG00000017197	FBF1	0.41273	-1.27673	0.00167553	0.0199878	yes	down
ENSSSCG00000007542	PRKAR1B	0.40498	-1.30408	0.00174552	0.0205743	yes	down
ENSSSCG00000012132	ASB9	2.5697	1.3616	0.00184263	0.0215741	yes	up
ENSSSCG00000001832	ACAN	0.0882446	-3.50235	0.00186408	0.0216997	yes	down
ENSSSCG00000034542	-	0.361106	-1.46951	0.00188587	0.0218278	yes	down
ENSSSCG00000009631	PEBP4	3.136	1.64892	0.00189153	0.0218683	yes	up
ENSSSCG00000001760	ACSBG1	0.486547	-1.03935	0.00193005	0.0221616	yes	down
ENSSSCG00000011195	GALNT15	2.23866	1.16264	0.00196944	0.0224609	yes	up
ENSSSCG00000029264	PKMYT1	0.408074	-1.2931	0.00197353	0.0224803	yes	down
ENSSSCG00000037450	SSC5D	0.483974	-1.047	0.00197686	0.0224803	yes	down
ENSSSCG00000006571	INTS3	0.455398	-1.1348	0.00213521	0.023658	yes	down
ENSSSCG00000029744	PLCH2	0.472915	-1.08035	0.00219228	0.0241056	yes	down
ENSSSCG00000012950	-	0.478223	-1.06425	0.00223415	0.0243279	yes	down
ENSSSCG00000013114	SLC15A3	0.483956	-1.04705	0.00230761	0.0249133	yes	down
ENSSSCG00000039160	RTEL1	0.46873	-1.09317	0.00239137	0.025545	yes	down
ENSSSCG00000013762	PODNL1	0.457417	-1.12842	0.00239093	0.025545	yes	down
ENSSSCG00000011299	CLEC3B	2.13332	1.0931	0.00241614	0.025728	yes	up
ENSSSCG00000000117	C5H22orf23	0.357641	-1.48342	0.00243301	0.0258262	yes	down
ENSSSCG00000034722	CCL14	2.98237	1.57646	0.00250176	0.0264043	yes	up
ENSSSCG00000013292	PRR5L	0.4813	-1.05499	0.00261946	0.027151	yes	down
ENSSSCG00000003238	-	0.451922	-1.14586	0.00280629	0.028399	yes	down
ENSSSCG00000001473	COL11A2	0.0655431	-3.93141	0.00289307	0.0290629	yes	down
ENSSSCG00000006163	PKIA	2.27015	1.18279	0.00293031	0.0292916	yes	up
ENSSSCG00000034399	C2H5orf46	0.375423	-1.41341	0.00295142	0.0294735	yes	down
ENSSSCG00000001513	SYNGAP1	0.477782	-1.06558	0.00305148	0.0302711	yes	down
ENSSSCG00000022351	GSTO1	2.15068	1.10479	0.00309642	0.0305893	yes	up
ENSSSCG00000017098	CFAP90	0.465805	-1.1022	0.00332787	0.0322459	yes	down
ENSSSCG00000002313	SLC10A1	3.29602	1.72073	0.00333532	0.0322872	yes	up
ENSSSCG00000015984	-	0.351624	-1.5079	0.003399	0.0326847	yes	down
ENSSSCG00000017317	WNT3	0.49159	-1.02447	0.00343869	0.0328788	yes	down
ENSSSCG00000000915	DCN	2.14073	1.0981	0.00349226	0.0331715	yes	up
ENSSSCG00000040961	LIF	2.40721	1.26736	0.00353655	0.0334979	yes	up
ENSSSCG00000021138	CEP250	0.466333	-1.10057	0.00355441	0.0335728	yes	down
ENSSSCG00000025788	ENPP4	2.56337	1.35804	0.00357035	0.0336185	yes	up
ENSSSCG00000030548	HERC5	0.429394	-1.21963	0.00363195	0.0340885	yes	down
ENSSSCG00000032172	-	0.365792	-1.45091	0.00371491	0.0346999	yes	down
ENSSSCG00000012853	IRF7	0.391255	-1.35382	0.00378968	0.0351955	yes	down
ENSSSCG00000034266	CACNA1H	0.487124	-1.03764	0.00380754	0.0353044	yes	down
ENSSSCG00000001559	PNPLA1	0.423365	-1.24003	0.00383358	0.0354726	yes	down
ENSSSCG00000033453	BST2	0.422385	-1.24337	0.00383412	0.0354726	yes	down
ENSSSCG00000023173	REXO4	0.415674	-1.26648	0.00391018	0.0359267	yes	down
ENSSSCG00000009805	HPD	2.57387	1.36394	0.00401407	0.0365438	yes	up
ENSSSCG00000051291	-	0.448977	-1.15529	0.00411826	0.0371635	yes	down
ENSSSCG00000035297	ISG12(A)	0.372075	-1.42633	0.00416403	0.0374097	yes	down
ENSSSCG00000007358	EMILIN3	0.458663	-1.12449	0.00417907	0.0375116	yes	down
ENSSSCG00000004549	RBPMS2	2.04555	1.03249	0.00423311	0.0377954	yes	up
ENSSSCG00000024549	LYL1	0.474747	-1.07477	0.00428033	0.0380612	yes	down
ENSSSCG00000032129	COX7B	2.74095	1.45468	0.00435989	0.0384521	yes	up
ENSSSCG00000012427	LOC100624650	2.71235	1.43955	0.00443664	0.0389592	yes	up
ENSSSCG00000013989	GJC2	0.466757	-1.09926	0.00461765	0.0397212	yes	down
ENSSSCG00000028923	SCNN1B	0.48378	-1.04758	0.00470933	0.0403166	yes	down
ENSSSCG00000005894	ARHGAP39	0.477007	-1.06792	0.0047718	0.0406668	yes	down
ENSSSCG00000023710	REEP1	2.06496	1.04611	0.00490495	0.0413143	yes	up
ENSSSCG00000040325	COX7C	2.00223	1.00161	0.00518386	0.0427821	yes	up
ENSSSCG00000039927	LOC110256008	0.464317	-1.10682	0.00553764	0.0447077	yes	down
ENSSSCG00000017985	RNF222	0.353861	-1.49875	0.00565726	0.0452402	yes	down
ENSSSCG00000000856	PAH	2.23968	1.16329	0.00571507	0.0455226	yes	up
ENSSSCG00000040317	SOD2	2.07914	1.05599	0.00572382	0.0455564	yes	up
ENSSSCG00000038631	TCFL5	0.354232	-1.49723	0.0058694	0.0463866	yes	down
ENSSSCG00000017507	-	0.453194	-1.1418	0.00596865	0.0468085	yes	down
ENSSSCG00000036474	GJB6	0.449183	-1.15463	0.00604491	0.0472568	yes	down
ENSSSCG00000023333	FCN2	2.77947	1.47481	0.00616918	0.0478161	yes	up
ENSSSCG00000033566	-	2.75285	1.46093	0.00621099	0.0478161	yes	up
ENSSSCG00000000203	KCNH3	0.49645	-1.01028	0.00620568	0.0478161	yes	down
ENSSSCG00000035825	-	0.449278	-1.15432	0.00622143	0.0478601	yes	down
ENSSSCG00000038710	-	0.464177	-1.10725	0.00629477	0.0482774	yes	down
ENSSSCG00000037970	SOX8	0.491319	-1.02527	0.00647667	0.0493358	yes	down
