# Supplementary material for: Integration of Multiomics Data Reveals Selection Characteristics of ITGB1 That Are Associated with Size Differentiation in Pigs
Source: Int J Mol Sci. 2025 Feb 13;26(4):1569. doi: 10.3390/ijms26041569 (PMC11855449; doi:10.3390/ijms26041569)
Supplement: Supplementary file 1 [file ijms-26-01569-s001.zip › Table S8.xlsx]

## Sheet: Table S8
Table S8: Differential genes between 120-day-old EM pigs and HB pigs
seq_id	gene_id	A_vs_B_fc(B/A)	A_vs_B_log2fc(B/A)	A_vs_B_pvalue	A_vs_B_padjust	A_vs_B_significant	A_vs_B_regulate
ENSSSCG00000000251	KRT1	0.0485071	-4.36566	3.52822e-95	3.56738e-91	yes	down
ENSSSCG00000032599	-	0.0231689	-5.43166	4.98365e-61	2.51948e-57	yes	down
ENSSSCG00000016679	GGCT	0.101044	-3.30694	6.54176e-49	2.20479e-45	yes	down
ENSSSCG00000034846	-	0.0177964	-5.81227	1.84473e-44	4.66302e-41	yes	down
ENSSSCG00000035121	RHBG	0.139126	-2.84554	2.00777e-42	4.06012e-39	yes	down
ENSSSCG00000028522	KRT10	0.133657	-2.9034	4.11487e-42	6.93425e-39	yes	down
ENSSSCG00000044051	-	6.98176	2.80359	1.42343e-41	2.05604e-38	yes	up
ENSSSCG00000002882	KRTDAP	0.130934	-2.93308	9.14326e-40	1.15559e-36	yes	down
ENSSSCG00000013835	CASP14	0.105559	-3.24388	6.28037e-38	7.05564e-35	yes	down
ENSSSCG00000029080	SPTSSB	0.124415	-3.00677	4.09696e-37	4.14244e-34	yes	down
ENSSSCG00000005857	CYSRT1	0.0964021	-3.37479	3.6838e-36	3.38609e-33	yes	down
ENSSSCG00000006338	DDR2	9.52233	3.25131	2.03566e-35	1.71521e-32	yes	up
ENSSSCG00000037395	CLIC3	0.172862	-2.5323	2.82983e-35	2.20095e-32	yes	down
ENSSSCG00000027621	NDUFA4L2	0.195736	-2.35302	5.73206e-35	4.13977e-32	yes	down
ENSSSCG00000033878	RAB38	0.164629	-2.60271	6.98457e-35	4.70807e-32	yes	down
ENSSSCG00000037879	-	0.133925	-2.90051	1.02225e-34	6.45996e-32	yes	down
ENSSSCG00000006966	CLDN23	0.168641	-2.56797	1.13335e-33	6.74076e-31	yes	down
ENSSSCG00000039186	RAB25	0.157993	-2.66207	4.83675e-33	2.71691e-30	yes	down
ENSSSCG00000044041	-	0.0897791	-3.47748	1.47429e-31	7.84556e-29	yes	down
ENSSSCG00000030694	PKP1	0.170699	-2.55047	1.95548e-31	9.88592e-29	yes	down
ENSSSCG00000040631	LPL	10.0873	3.33447	3.0026e-31	1.37997e-28	yes	up
ENSSSCG00000001844	PLIN1	12.5178	3.64591	2.94526e-31	1.37997e-28	yes	up
ENSSSCG00000035669	AHNAK2	0.286506	-1.80336	1.53611e-30	6.75287e-28	yes	down
ENSSSCG00000011812	TPRG1	0.107067	-3.22341	3.21741e-30	1.35547e-27	yes	down
ENSSSCG00000034607	OGN	4.90934	2.29553	6.21475e-30	2.51349e-27	yes	up
ENSSSCG00000015662	C4BPA	6.3866	2.67505	7.29264e-30	2.83599e-27	yes	up
ENSSSCG00000002279	GPX2	0.152205	-2.71591	4.26492e-29	1.59713e-26	yes	down
ENSSSCG00000039864	KLC3	0.211038	-2.24443	5.40813e-29	1.95291e-26	yes	down
ENSSSCG00000012462	POF1B	0.092074	-3.44106	6.63316e-29	2.31269e-26	yes	down
ENSSSCG00000016871	CCL28	0.151558	-2.72206	1.29189e-28	4.35409e-26	yes	down
ENSSSCG00000006614	THEM5	0.126793	-2.97945	3.0355e-28	9.90062e-26	yes	down
ENSSSCG00000031216	HS3ST6	0.205222	-2.28475	1.7024e-27	5.37905e-25	yes	down
ENSSSCG00000008898	HOPX	0.234063	-2.09503	9.05755e-27	2.77518e-24	yes	down
ENSSSCG00000035833	NKPD1	0.0889193	-3.49136	1.17892e-26	3.50591e-24	yes	down
ENSSSCG00000013512	PLIN4	8.72147	3.12457	1.22741e-26	3.54582e-24	yes	up
ENSSSCG00000001804	HOMER2	0.227843	-2.13389	1.73238e-26	4.86559e-24	yes	down
ENSSSCG00000040681	FABP4	8.55643	3.09701	1.80626e-26	4.93598e-24	yes	up
ENSSSCG00000017883	GGT6	0.178126	-2.48903	2.49907e-26	6.64949e-24	yes	down
ENSSSCG00000016216	TUBA4A	0.171804	-2.54116	9.11145e-26	2.3622e-23	yes	down
ENSSSCG00000012986	KCNK7	0.226821	-2.14037	9.79255e-26	2.47531e-23	yes	down
ENSSSCG00000025993	SGPP2	0.22565	-2.14784	1.7633e-25	4.34846e-23	yes	down
ENSSSCG00000000248	KRT6A	0.228086	-2.13235	3.12526e-25	7.52369e-23	yes	down
ENSSSCG00000024281	LGALS7	0.0820942	-3.60658	3.79193e-25	8.91632e-23	yes	down
ENSSSCG00000036868	CTNNBIP1	0.249856	-2.00083	4.55853e-25	1.04753e-22	yes	down
ENSSSCG00000011141	CALML5	0.0941367	-3.4091	9.11903e-25	2.04894e-22	yes	down
ENSSSCG00000004928	CILP	5.70662	2.51264	4.09394e-24	8.99865e-22	yes	up
ENSSSCG00000031856	DACT1	4.12692	2.04507	4.51712e-24	9.71756e-22	yes	up
ENSSSCG00000010067	MIF	0.299124	-1.74119	6.63094e-24	1.39678e-21	yes	down
ENSSSCG00000035937	DPT	6.86777	2.77984	7.43585e-24	1.53437e-21	yes	up
ENSSSCG00000030325	-	6.68733	2.74143	1.12202e-23	2.26896e-21	yes	up
ENSSSCG00000001025	DSP	0.249437	-2.00325	1.60568e-23	3.18333e-21	yes	down
ENSSSCG00000025087	ASPH	4.92789	2.30097	3.70512e-23	7.20432e-21	yes	up
ENSSSCG00000038710	-	0.284404	-1.81398	1.07441e-22	1.97515e-20	yes	down
ENSSSCG00000006153	-	0.193541	-2.36929	1.04818e-22	1.97515e-20	yes	down
ENSSSCG00000036542	PPP1R13L	0.20151	-2.31108	1.07366e-22	1.97515e-20	yes	down
ENSSSCG00000030031	-	0.136247	-2.8757	2.22733e-22	4.02152e-20	yes	down
ENSSSCG00000037806	KRT2	0.132334	-2.91774	2.39786e-22	4.25346e-20	yes	down
ENSSSCG00000017428	JUP	0.342396	-1.54626	3.24524e-22	5.65734e-20	yes	down
ENSSSCG00000002297	RDH12	0.312578	-1.67771	5.89002e-22	1.00939e-19	yes	down
ENSSSCG00000013583	CAMSAP3	0.323562	-1.62788	8.12451e-22	1.36911e-19	yes	down
ENSSSCG00000028144	EPHX3	0.238212	-2.06968	9.60529e-22	1.51749e-19	yes	down
ENSSSCG00000032842	GIPC1	0.318528	-1.65051	9.38892e-22	1.51749e-19	yes	down
ENSSSCG00000039151	SERPINB12	0.189531	-2.39949	9.52227e-22	1.51749e-19	yes	down
ENSSSCG00000023607	CYP4F22	0.141994	-2.8161	9.24805e-22	1.51749e-19	yes	down
ENSSSCG00000002828	LPCAT2	0.303	-1.72261	1.41718e-21	2.20448e-19	yes	down
ENSSSCG00000027365	WNT7B	0.121002	-3.04689	1.4986e-21	2.29581e-19	yes	down
ENSSSCG00000006172	PI15	8.95263	3.16231	2.22527e-21	3.35816e-19	yes	up
ENSSSCG00000006531	EFNA3	0.294962	-1.7614	5.27524e-21	7.84382e-19	yes	down
ENSSSCG00000013318	RCN1	4.73902	2.24459	5.97806e-21	8.76002e-19	yes	up
ENSSSCG00000027302	PKP3	0.243426	-2.03845	6.39773e-21	9.24107e-19	yes	down
ENSSSCG00000040885	LOC110261493	0.208183	-2.26407	1.38563e-20	1.97325e-18	yes	down
ENSSSCG00000041481	DMKN	0.161581	-2.62967	1.51758e-20	2.13114e-18	yes	down
ENSSSCG00000007384	-	0.135853	-2.87988	1.54266e-20	2.13669e-18	yes	down
ENSSSCG00000003073	LYPD5	0.17584	-2.50767	4.84997e-20	6.62677e-18	yes	down
ENSSSCG00000013507	MPND	4.20893	2.07345	5.11321e-20	6.89329e-18	yes	up
ENSSSCG00000021181	DHCR7	0.212318	-2.2357	7.75894e-20	1.03224e-17	yes	down
ENSSSCG00000017983	PER1	4.5068	2.1721	9.04884e-20	1.18822e-17	yes	up
ENSSSCG00000034399	C2H5orf46	0.0976667	-3.35599	1.19425e-19	1.54809e-17	yes	down
ENSSSCG00000008830	CWH43	0.200013	-2.32183	1.27944e-19	1.63752e-17	yes	down
ENSSSCG00000015405	LOC100511343	8.94545	3.16115	1.39331e-19	1.76097e-17	yes	up
ENSSSCG00000016215	-	0.105897	-3.23927	1.66211e-19	2.07476e-17	yes	down
ENSSSCG00000011583	TMEM40	0.133735	-2.90255	1.78037e-19	2.19529e-17	yes	down
ENSSSCG00000011519	GXYLT2	4.23804	2.0834	2.17186e-19	2.64574e-17	yes	up
ENSSSCG00000036566	LY6G6C	0.122511	-3.02902	2.30296e-19	2.77205e-17	yes	down
ENSSSCG00000016857	DAB2	4.11883	2.04224	3.22793e-19	3.83972e-17	yes	up
ENSSSCG00000003572	SYTL1	0.3235	-1.62816	4.43932e-19	5.2193e-17	yes	down
ENSSSCG00000034506	MS4A2	4.40376	2.13873	6.54564e-19	7.60724e-17	yes	up
ENSSSCG00000033146	CD163	4.82692	2.2711	7.5117e-19	8.63077e-17	yes	up
ENSSSCG00000016035	COL5A2	3.15328	1.65685	8.54256e-19	9.70493e-17	yes	up
ENSSSCG00000010613	ITPRIP	0.330262	-1.59832	9.73551e-19	1.09373e-16	yes	down
ENSSSCG00000001004	SLC22A23	0.318466	-1.65079	2.41353e-18	2.68167e-16	yes	down
ENSSSCG00000003768	NEXN	4.86844	2.28346	2.69183e-18	2.95838e-16	yes	up
ENSSSCG00000011928	CCDC80	4.45625	2.15583	2.79379e-18	3.01515e-16	yes	up
ENSSSCG00000037524	LY6D	0.180351	-2.47112	2.80313e-18	3.01515e-16	yes	down
ENSSSCG00000024668	KLK1	0.0970727	-3.36479	2.89591e-18	3.08216e-16	yes	down
ENSSSCG00000009545	COL4A2	3.4588	1.79027	3.14476e-18	3.31215e-16	yes	up
ENSSSCG00000039103	ADIPOQ	14.0236	3.80979	4.41156e-18	4.59848e-16	yes	up
ENSSSCG00000010969	GALT	0.265563	-1.91287	5.69515e-18	5.87589e-16	yes	down
ENSSSCG00000013553	VAV1	3.60511	1.85004	6.66748e-18	6.80959e-16	yes	up
ENSSSCG00000005994	SNTB1	4.123	2.04369	8.77718e-18	8.8746e-16	yes	up
ENSSSCG00000017981	ALOXE3	0.203067	-2.29997	8.99543e-18	9.00523e-16	yes	down
ENSSSCG00000003726	DSC1	0.233721	-2.09714	1.07429e-17	1.06492e-15	yes	down
ENSSSCG00000005648	SLC27A4	0.300495	-1.73459	1.17003e-17	1.14856e-15	yes	down
ENSSSCG00000023969	ACER1	0.179699	-2.47634	1.19971e-17	1.16637e-15	yes	down
ENSSSCG00000020694	DSG1	0.231305	-2.11213	1.24639e-17	1.20021e-15	yes	down
ENSSSCG00000028871	LOC396867	0.222032	-2.17116	1.34498e-17	1.28293e-15	yes	down
ENSSSCG00000000939	ACSS3	6.46769	2.69325	2.76835e-17	2.61596e-15	yes	up
ENSSSCG00000033099	-	0.0949614	-3.39651	2.93477e-17	2.74755e-15	yes	down
ENSSSCG00000016816	ADAMTS12	4.52062	2.17652	2.97975e-17	2.76406e-15	yes	up
ENSSSCG00000016618	CPED1	4.21945	2.07706	3.373e-17	3.1004e-15	yes	up
ENSSSCG00000038420	PERP	0.282866	-1.82181	3.76193e-17	3.42675e-15	yes	down
ENSSSCG00000022925	SLC2A3	2.947	1.55925	4.07747e-17	3.681e-15	yes	up
ENSSSCG00000025531	SSPN	3.34715	1.74293	6.05741e-17	5.42005e-15	yes	up
ENSSSCG00000000264	MFSD5	0.336034	-1.57332	6.13815e-17	5.44411e-15	yes	down
ENSSSCG00000016866	GHR	5.12197	2.3567	6.44174e-17	5.66369e-15	yes	up
ENSSSCG00000013667	COL5A3	2.60937	1.3837	8.11954e-17	7.0773e-15	yes	up
ENSSSCG00000035038	CGNL1	3.59168	1.84466	9.10035e-17	7.86441e-15	yes	up
ENSSSCG00000023374	SRGN	3.67877	1.87922	1.09528e-16	9.38511e-15	yes	up
ENSSSCG00000022726	RHOD	0.245359	-2.02703	1.15622e-16	9.82395e-15	yes	down
ENSSSCG00000011125	GATA3	0.272712	-1.87455	1.50798e-16	1.2706e-14	yes	down
ENSSSCG00000012053	CBR3	0.199313	-2.3269	1.68802e-16	1.41054e-14	yes	down
ENSSSCG00000037292	PLA2G4E	0.158625	-2.65631	1.93276e-16	1.60182e-14	yes	down
ENSSSCG00000010584	MFSD13A	0.27198	-1.87843	2.64608e-16	2.15764e-14	yes	down
ENSSSCG00000003018	LIPE	4.67085	2.22368	2.6461e-16	2.15764e-14	yes	up
ENSSSCG00000006688	ANKRD35	0.329326	-1.60241	2.72101e-16	2.20097e-14	yes	down
ENSSSCG00000011557	CIDEC	11.0311	3.46351	2.78633e-16	2.23592e-14	yes	up
ENSSSCG00000025822	SFRP1	3.44479	1.78441	3.0275e-16	2.41032e-14	yes	up
ENSSSCG00000016916	IL6ST	2.88773	1.52994	4.06669e-16	3.21237e-14	yes	up
ENSSSCG00000004744	TYRO3	0.325918	-1.61742	4.49461e-16	3.52286e-14	yes	down
ENSSSCG00000022258	LOC100512873	0.0864956	-3.53123	4.85384e-16	3.77516e-14	yes	down
ENSSSCG00000035227	ESRP2	0.305779	-1.70944	5.48095e-16	4.23037e-14	yes	down
ENSSSCG00000038968	-	2.81886	1.49511	6.73985e-16	5.16262e-14	yes	up
ENSSSCG00000012926	PC	5.24721	2.39155	6.89593e-16	5.24246e-14	yes	up
ENSSSCG00000026142	TNK1	0.35759	-1.48362	7.07889e-16	5.34139e-14	yes	down
ENSSSCG00000020941	LTB4R2	0.263989	-1.92145	7.65086e-16	5.73021e-14	yes	down
ENSSSCG00000000203	KCNH3	0.242189	-2.0458	8.20687e-16	6.10145e-14	yes	down
ENSSSCG00000005751	COL5A1	4.10271	2.03658	9.78514e-16	7.22172e-14	yes	up
ENSSSCG00000007569	GRIFIN	12.7138	3.66832	1.05295e-15	7.64245e-14	yes	up
ENSSSCG00000042089	KCTD11	0.206434	-2.27625	1.05448e-15	7.64245e-14	yes	down
ENSSSCG00000021646	-	4.2367	2.08294	1.0582e-15	7.64245e-14	yes	up
ENSSSCG00000038471	NUAK2	0.221467	-2.17484	1.13177e-15	8.11587e-14	yes	down
ENSSSCG00000012649	SMARCA1	4.00845	2.00304	1.1424e-15	8.13441e-14	yes	up
ENSSSCG00000020872	PDZK1IP1	0.35171	-1.50754	1.27879e-15	9.04184e-14	yes	down
ENSSSCG00000017796	BLMH	0.247235	-2.01605	1.38071e-15	9.6947e-14	yes	down
ENSSSCG00000014217	FEM1C	2.91238	1.5422	1.41129e-15	9.84108e-14	yes	up
ENSSSCG00000037706	PRKAR2B	3.51833	1.81489	1.64423e-15	1.13869e-13	yes	up
ENSSSCG00000010826	MTARC2	7.17627	2.84324	2.2889e-15	1.57436e-13	yes	up
ENSSSCG00000028460	S1PR5	0.314099	-1.67071	2.4726e-15	1.68922e-13	yes	down
ENSSSCG00000011443	STAB1	3.58945	1.84376	3.06949e-15	2.08292e-13	yes	up
ENSSSCG00000009412	LCP1	3.51476	1.81343	3.2605e-15	2.19779e-13	yes	up
ENSSSCG00000010470	IDE	0.338614	-1.56229	3.6291e-15	2.43005e-13	yes	down
ENSSSCG00000022988	TSPEAR	0.0729188	-3.77757	4.08166e-15	2.69737e-13	yes	down
ENSSSCG00000026349	LOC100522421	0.182135	-2.45692	4.0683e-15	2.69737e-13	yes	down
ENSSSCG00000015567	NIBAN1	3.79895	1.9256	4.20364e-15	2.75994e-13	yes	up
ENSSSCG00000016581	CALU	2.44269	1.28847	5.3194e-15	3.46303e-13	yes	up
ENSSSCG00000035825	-	0.193642	-2.36854	5.34303e-15	3.46303e-13	yes	down
ENSSSCG00000038540	-	3.72468	1.89711	6.27342e-15	4.04017e-13	yes	up
ENSSSCG00000005055	LGALS3	0.325123	-1.62094	7.33406e-15	4.69334e-13	yes	down
ENSSSCG00000011038	MRC1	6.01826	2.58935	7.73587e-15	4.91933e-13	yes	up
ENSSSCG00000031860	MRPS12	0.351419	-1.50873	1.04119e-14	6.57965e-13	yes	down
ENSSSCG00000027022	CNFN	0.124462	-3.00623	1.11678e-14	7.01354e-13	yes	down
ENSSSCG00000036964	FAM83H	0.359263	-1.47689	1.1272e-14	7.03527e-13	yes	down
ENSSSCG00000008406	CCDC88A	3.18221	1.67003	1.22386e-14	7.59169e-13	yes	up
ENSSSCG00000024092	KRT77	0.0208753	-5.58206	1.40873e-14	8.68515e-13	yes	down
ENSSSCG00000023408	SAMD4A	5.46084	2.44912	1.52717e-14	9.30679e-13	yes	up
ENSSSCG00000010948	CTSL	5.28418	2.40168	1.52797e-14	9.30679e-13	yes	up
ENSSSCG00000023784	SEMA3C	3.3101	1.72687	1.59157e-14	9.63617e-13	yes	up
ENSSSCG00000021624	LAD1	0.259524	-1.94606	1.63257e-14	9.82552e-13	yes	down
ENSSSCG00000036618	FCGR3A	2.88966	1.5309	1.76295e-14	1.05475e-12	yes	up
ENSSSCG00000000258	RARG	0.346023	-1.53106	2.44185e-14	1.45233e-12	yes	down
ENSSSCG00000033702	SBSN	0.282116	-1.82564	2.50288e-14	1.47992e-12	yes	down
ENSSSCG00000003161	-	0.283077	-1.82073	2.83268e-14	1.65556e-12	yes	down
ENSSSCG00000005041	FERMT2	3.01083	1.59016	2.82864e-14	1.65556e-12	yes	up
ENSSSCG00000003521	WNT4	0.283646	-1.81784	3.44407e-14	2.00132e-12	yes	down
ENSSSCG00000006948	MROH6	0.231571	-2.11047	3.50174e-14	2.0021e-12	yes	down
ENSSSCG00000030065	ZBTB47	3.0781	1.62204	3.50481e-14	2.0021e-12	yes	up
ENSSSCG00000000600	EPS8	2.76794	1.46881	3.46759e-14	2.0021e-12	yes	up
ENSSSCG00000022236	FOLR3	3.13395	1.64798	3.66577e-14	2.08228e-12	yes	up
ENSSSCG00000003064	-	0.317185	-1.6566	4.21932e-14	2.38333e-12	yes	down
ENSSSCG00000007425	SNX21	0.384109	-1.38041	4.68412e-14	2.63118e-12	yes	down
ENSSSCG00000028549	ECM2	3.23068	1.69184	4.81498e-14	2.68974e-12	yes	up
ENSSSCG00000040457	EPN2	0.389294	-1.36107	5.83354e-14	3.24082e-12	yes	down
ENSSSCG00000037634	FOXA1	6.38388	2.67443	6.13593e-14	3.39019e-12	yes	up
ENSSSCG00000006155	ZBTB10	3.45665	1.78937	6.5367e-14	3.59199e-12	yes	up
ENSSSCG00000036157	BARX2	0.261194	-1.93681	7.63988e-14	4.1755e-12	yes	down
ENSSSCG00000024666	-	0.25199	-1.98856	8.78403e-14	4.74948e-12	yes	down
ENSSSCG00000016555	CPA4	0.0948526	-3.39817	8.74353e-14	4.74948e-12	yes	down
ENSSSCG00000014984	MMP27	5.97115	2.57801	9.06193e-14	4.87368e-12	yes	up
ENSSSCG00000007165	MRPS26	0.424525	-1.23608	9.86158e-14	5.27569e-12	yes	down
ENSSSCG00000036755	-	0.388415	-1.36433	1.00333e-13	5.33931e-12	yes	down
ENSSSCG00000025644	CD1.1	5.03315	2.33146	1.05774e-13	5.59939e-12	yes	up
ENSSSCG00000028381	FLYWCH1	0.278761	-1.8429	1.10279e-13	5.80745e-12	yes	down
ENSSSCG00000036988	PSMG4	0.358594	-1.47958	1.11004e-13	5.81535e-12	yes	down
ENSSSCG00000030425	SPHK2	0.380796	-1.39291	1.13024e-13	5.89065e-12	yes	down
ENSSSCG00000028923	SCNN1B	0.251009	-1.99419	1.20832e-13	6.2653e-12	yes	down
ENSSSCG00000004894	SERPINB5	0.219618	-2.18693	1.23862e-13	6.38963e-12	yes	down
ENSSSCG00000004132	PHACTR2	3.62801	1.85918	1.47049e-13	7.54729e-12	yes	up
ENSSSCG00000037775	-	3.71734	1.89427	1.50217e-13	7.67092e-12	yes	up
ENSSSCG00000033623	APOBR	3.1654	1.66239	1.6219e-13	8.24073e-12	yes	up
ENSSSCG00000001727	TNFRSF21	2.66647	1.41493	1.78836e-13	9.04104e-12	yes	up
ENSSSCG00000037046	TUBB4B	0.352779	-1.50316	1.82992e-13	9.20512e-12	yes	down
ENSSSCG00000017256	ABCA6	4.23921	2.08379	2.0705e-13	1.03638e-11	yes	up
ENSSSCG00000013579	CD209	9.01164	3.17179	2.27568e-13	1.13347e-11	yes	up
ENSSSCG00000005191	MPDZ	3.11879	1.64099	2.3684e-13	1.17387e-11	yes	up
ENSSSCG00000012854	RASSF7	0.279932	-1.83685	2.41827e-13	1.19274e-11	yes	down
ENSSSCG00000017980	ALOX12B	0.217059	-2.20384	2.63656e-13	1.29409e-11	yes	down
ENSSSCG00000027025	LOC102166240	0.217054	-2.20387	2.65424e-13	1.29647e-11	yes	down
ENSSSCG00000022961	CLMP	5.7248	2.51723	2.77986e-13	1.3513e-11	yes	up
ENSSSCG00000005380	COL15A1	3.43887	1.78193	3.08546e-13	1.49269e-11	yes	up
ENSSSCG00000023630	CPM	3.24886	1.69993	3.12012e-13	1.50226e-11	yes	up
ENSSSCG00000009111	SYNPO2	3.21551	1.68505	3.18883e-13	1.52807e-11	yes	up
ENSSSCG00000008645	ID2	2.94251	1.55705	3.41592e-13	1.62549e-11	yes	up
ENSSSCG00000036742	KLF15	4.48835	2.16619	3.42429e-13	1.62549e-11	yes	up
ENSSSCG00000039012	GLTP	0.318995	-1.6484	3.45314e-13	1.63153e-11	yes	down
ENSSSCG00000000838	SLC41A2	5.16438	2.36859	3.95211e-13	1.8586e-11	yes	up
ENSSSCG00000013506	STAP2	0.279097	-1.84116	4.15024e-13	1.94273e-11	yes	down
ENSSSCG00000039962	HSPB1	0.193342	-2.37077	4.30823e-13	2.0074e-11	yes	down
ENSSSCG00000032213	DBI	0.36887	-1.43882	4.86217e-13	2.25511e-11	yes	down
ENSSSCG00000023807	ACO1	2.57021	1.36189	4.96738e-13	2.29339e-11	yes	up
ENSSSCG00000036236	ELOVL6	7.54417	2.91536	5.04028e-13	2.31647e-11	yes	up
ENSSSCG00000001993	TGM1	0.238043	-2.0707	5.07164e-13	2.32033e-11	yes	down
ENSSSCG00000037487	LOC100520329	3.27316	1.71069	5.10163e-13	2.32354e-11	yes	up
ENSSSCG00000008237	RETSAT	3.76358	1.91211	5.77602e-13	2.61889e-11	yes	up
ENSSSCG00000033074	ZCCHC24	3.22792	1.6906	6.29588e-13	2.84186e-11	yes	up
ENSSSCG00000009621	PHYHIP	0.287725	-1.79724	6.46055e-13	2.90323e-11	yes	down
ENSSSCG00000001559	PNPLA1	0.252964	-1.983	6.53253e-13	2.92259e-11	yes	down
ENSSSCG00000031794	TNFAIP8L3	0.338521	-1.56268	6.59399e-13	2.93708e-11	yes	down
ENSSSCG00000003524	C1QA	3.36591	1.751	6.92675e-13	3.07177e-11	yes	up
ENSSSCG00000015326	COL1A2	4.34424	2.1191	7.3693e-13	3.25376e-11	yes	up
ENSSSCG00000020895	BICDL2	0.389858	-1.35898	7.49518e-13	3.29494e-11	yes	down
ENSSSCG00000025535	TFAP2B	4.64355	2.21523	7.77192e-13	3.40181e-11	yes	up
ENSSSCG00000010554	SCD	7.25711	2.8594	8.21069e-13	3.57838e-11	yes	up
ENSSSCG00000038706	C1QC	2.80463	1.48781	8.96068e-13	3.88847e-11	yes	up
ENSSSCG00000006620	TUFT1	0.296491	-1.75394	1.01852e-12	4.40098e-11	yes	down
ENSSSCG00000020878	HNRNPLL	2.98622	1.57832	1.2843e-12	5.52578e-11	yes	up
ENSSSCG00000008714	-	0.232044	-2.10753	1.46447e-12	6.27425e-11	yes	down
ENSSSCG00000004891	SERPINB7	0.220469	-2.18135	1.47566e-12	6.29553e-11	yes	down
ENSSSCG00000024752	ALDH4A1	0.452635	-1.14358	1.48856e-12	6.32389e-11	yes	down
ENSSSCG00000001959	CFL2	2.82389	1.49768	1.5045e-12	6.36483e-11	yes	up
ENSSSCG00000009554	GRTP1	0.355756	-1.49104	1.58284e-12	6.66836e-11	yes	down
ENSSSCG00000028552	BHLHE41	3.5699	1.83588	1.62482e-12	6.81684e-11	yes	up
ENSSSCG00000027443	MRAS	2.80005	1.48545	1.78674e-12	7.46518e-11	yes	up
ENSSSCG00000003081	-	0.183955	-2.44258	1.81371e-12	7.54669e-11	yes	down
ENSSSCG00000038508	SPTBN2	0.404978	-1.30409	1.82298e-12	7.55414e-11	yes	down
ENSSSCG00000008535	CLIP4	0.277377	-1.85008	2.253e-12	9.29799e-11	yes	down
ENSSSCG00000009434	RGCC	4.44501	2.15219	2.29739e-12	9.43172e-11	yes	up
ENSSSCG00000023709	PTPRJ	3.03776	1.60301	2.30406e-12	9.43172e-11	yes	up
ENSSSCG00000029811	PLCL2	3.12977	1.64606	2.66601e-12	1.08694e-10	yes	up
ENSSSCG00000015126	TRIM29	0.287637	-1.79768	2.7709e-12	1.12516e-10	yes	down
ENSSSCG00000017024	CCNG1	2.29656	1.19947	2.99264e-12	1.21034e-10	yes	up
ENSSSCG00000012576	CHRDL1	4.8715	2.28437	3.15102e-12	1.26932e-10	yes	up
ENSSSCG00000016034	COL3A1	3.84625	1.94345	3.17034e-12	1.27204e-10	yes	up
ENSSSCG00000027348	WIPF1	3.39243	1.76232	3.26351e-12	1.30424e-10	yes	up
ENSSSCG00000022048	REEP5	3.78433	1.92004	3.71849e-12	1.48022e-10	yes	up
ENSSSCG00000022035	-	0.0298786	-5.06475	3.73448e-12	1.48076e-10	yes	down
ENSSSCG00000002478	LOC106504546	0.117071	-3.09454	3.84133e-12	1.51717e-10	yes	down
ENSSSCG00000040636	KRT80	0.305121	-1.71255	3.93408e-12	1.54776e-10	yes	down
ENSSSCG00000036352	RAB7B	0.370814	-1.43123	3.97751e-12	1.55878e-10	yes	down
ENSSSCG00000014088	IQGAP2	4.82013	2.26907	4.10073e-12	1.60087e-10	yes	up
ENSSSCG00000034039	SLC11A2	2.51316	1.3295	4.33597e-12	1.68619e-10	yes	up
ENSSSCG00000024974	-	0.464781	-1.10538	4.90677e-12	1.90086e-10	yes	down
ENSSSCG00000000625	LRP6	3.08287	1.62428	5.08101e-12	1.96084e-10	yes	up
ENSSSCG00000034722	CCL14	6.32646	2.6614	5.19617e-12	1.99766e-10	yes	up
ENSSSCG00000024388	BNIP3	0.387983	-1.36593	5.51177e-12	2.11097e-10	yes	down
ENSSSCG00000033456	GPR157	0.269616	-1.89102	5.673e-12	2.16452e-10	yes	down
ENSSSCG00000028109	SNTB2	2.91182	1.54192	5.76625e-12	2.19182e-10	yes	up
ENSSSCG00000037803	MARCKS	2.23335	1.15921	5.97743e-12	2.26359e-10	yes	up
ENSSSCG00000027017	NR1D2	2.78322	1.47676	7.27209e-12	2.74359e-10	yes	up
ENSSSCG00000016400	MAB21L4	0.27727	-1.85064	7.68943e-12	2.89025e-10	yes	down
ENSSSCG00000029519	CIAPIN1	0.393842	-1.34431	8.04735e-12	3.01358e-10	yes	down
ENSSSCG00000012126	GPM6B	2.87926	1.5257	8.13578e-12	3.03546e-10	yes	up
ENSSSCG00000028078	DPH1	0.381272	-1.39111	8.31272e-12	3.09007e-10	yes	down
ENSSSCG00000017317	WNT3	0.175618	-2.50949	8.43283e-12	3.12324e-10	yes	down
ENSSSCG00000036787	-	3.77247	1.91551	8.54889e-12	3.15467e-10	yes	up
ENSSSCG00000008164	MAP4K4	2.35166	1.23368	8.69357e-12	3.19639e-10	yes	up
ENSSSCG00000023280	SULT2B1	0.170892	-2.54885	9.72375e-12	3.5622e-10	yes	down
ENSSSCG00000016223	ACSL3	2.49903	1.32137	1.00648e-11	3.66743e-10	yes	up
ENSSSCG00000040586	PAOX	0.392279	-1.35005	1.00835e-11	3.66743e-10	yes	down
ENSSSCG00000031261	RHOQ	5.47951	2.45405	1.08305e-11	3.91098e-10	yes	up
ENSSSCG00000007286	ACSS2	3.68077	1.88001	1.08045e-11	3.91098e-10	yes	up
ENSSSCG00000023803	ELK3	2.50831	1.32671	1.16914e-11	4.20684e-10	yes	up
ENSSSCG00000011959	ABI3BP	3.53961	1.82359	1.20408e-11	4.31717e-10	yes	up
ENSSSCG00000001500	COL21A1	4.04542	2.01629	1.4637e-11	5.22948e-10	yes	up
ENSSSCG00000017991	PIK3R5	3.4248	1.77602	1.53626e-11	5.4694e-10	yes	up
ENSSSCG00000011752	FNDC3B	2.47692	1.30855	1.7215e-11	6.10739e-10	yes	up
ENSSSCG00000038287	RDH13	0.373266	-1.42172	1.77022e-11	6.25828e-10	yes	down
ENSSSCG00000014247	ALDH7A1	2.71846	1.44279	1.77804e-11	6.26404e-10	yes	up
ENSSSCG00000031441	GRAMD4	0.375543	-1.41295	1.84118e-11	6.46393e-10	yes	down
ENSSSCG00000012619	SEPTIN6	3.02575	1.59729	1.85187e-11	6.47897e-10	yes	up
ENSSSCG00000003578	FGR	2.76745	1.46856	1.93247e-11	6.73767e-10	yes	up
ENSSSCG00000032303	ENTPD2	0.33481	-1.57859	2.02221e-11	7.0263e-10	yes	down
ENSSSCG00000009361	POSTN	2.48506	1.31328	2.11615e-11	7.32754e-10	yes	up
ENSSSCG00000010450	LIPA	3.18116	1.66955	2.20788e-11	7.61906e-10	yes	up
ENSSSCG00000015677	LYPD6B	0.297966	-1.74678	2.25694e-11	7.76188e-10	yes	down
ENSSSCG00000016635	CAV2	2.56346	1.35809	2.29568e-11	7.86834e-10	yes	up
ENSSSCG00000029088	MTG1	0.348491	-1.52081	2.3831e-11	8.14037e-10	yes	down
ENSSSCG00000012905	TMEM134	0.401733	-1.31569	2.4097e-11	8.17599e-10	yes	down
ENSSSCG00000038187	C1GALT1	3.70943	1.8912	2.40186e-11	8.17599e-10	yes	up
ENSSSCG00000035170	VSIG4	4.83188	2.27259	2.5122e-11	8.49527e-10	yes	up
ENSSSCG00000024015	FADS1	2.99621	1.58314	2.55702e-11	8.618e-10	yes	up
ENSSSCG00000004889	SERPINB10	0.217174	-2.20308	2.59702e-11	8.69486e-10	yes	down
ENSSSCG00000004279	OGFRL1	2.99406	1.5821	2.59408e-11	8.69486e-10	yes	up
ENSSSCG00000004150	-	0.441838	-1.17841	2.79172e-11	9.31586e-10	yes	down
ENSSSCG00000034792	-	0.179413	-2.47865	2.8363e-11	9.43349e-10	yes	down
ENSSSCG00000017801	TRARG1	6.58304	2.71875	2.85362e-11	9.45997e-10	yes	up
ENSSSCG00000034400	KLK8	0.199718	-2.32396	2.90561e-11	9.60084e-10	yes	down
ENSSSCG00000012680	GPC3	2.24131	1.16434	3.02629e-11	9.96704e-10	yes	up
ENSSSCG00000027952	ADCY5	3.33406	1.73728	3.07953e-11	1.01095e-09	yes	up
ENSSSCG00000010370	ANXA8	0.364249	-1.457	3.12163e-11	1.02145e-09	yes	down
ENSSSCG00000004703	CKMT1A	0.307804	-1.69992	3.32287e-11	1.08031e-09	yes	down
ENSSSCG00000012026	ADAMTS1	2.60884	1.38341	3.31674e-11	1.08031e-09	yes	up
ENSSSCG00000031733	-	6.29847	2.655	3.39816e-11	1.10124e-09	yes	up
ENSSSCG00000000292	ZNF385A	0.381811	-1.38907	3.55442e-11	1.1482e-09	yes	down
ENSSSCG00000039569	-	0.141879	-2.81726	3.59367e-11	1.15719e-09	yes	down
ENSSSCG00000031513	HRAS	0.410952	-1.28296	3.66303e-11	1.17577e-09	yes	down
ENSSSCG00000003729	RNF125	3.20542	1.68051	4.152e-11	1.32851e-09	yes	up
ENSSSCG00000010385	VSTM4	2.75383	1.46144	4.28801e-11	1.3677e-09	yes	up
ENSSSCG00000029160	-	0.253317	-1.98098	4.51445e-11	1.43354e-09	yes	down
ENSSSCG00000008504	CRIM1	2.53252	1.34057	4.52279e-11	1.43354e-09	yes	up
ENSSSCG00000008785	FAM114A1	3.3143	1.72871	4.84608e-11	1.53121e-09	yes	up
ENSSSCG00000021208	-	2.80916	1.49014	4.89471e-11	1.53846e-09	yes	up
ENSSSCG00000043102	GALNT4	5.23987	2.38953	4.89945e-11	1.53846e-09	yes	up
ENSSSCG00000004004	ZNF584	0.285394	-1.80897	4.99744e-11	1.56437e-09	yes	down
ENSSSCG00000033120	-	2.78462	1.47748	5.01952e-11	1.56643e-09	yes	up
ENSSSCG00000028048	ARHGEF15	0.360885	-1.47039	5.2212e-11	1.62436e-09	yes	down
ENSSSCG00000034321	TP53INP1	2.50558	1.32514	5.43494e-11	1.68567e-09	yes	up
ENSSSCG00000015559	NCF2	4.58273	2.19621	5.65544e-11	1.74869e-09	yes	up
ENSSSCG00000007056	PLCB1	2.9567	1.56399	5.75161e-11	1.773e-09	yes	up
ENSSSCG00000034738	TRMT61A	0.352262	-1.50528	5.82666e-11	1.79068e-09	yes	down
ENSSSCG00000036135	COL1A1	5.25155	2.39274	6.74677e-11	2.06717e-09	yes	up
ENSSSCG00000036549	DPYSL3	2.4067	1.26706	6.86523e-11	2.09711e-09	yes	up
ENSSSCG00000000146	MYH11	3.65694	1.87064	7.04551e-11	2.1457e-09	yes	up
ENSSSCG00000000864	CHPT1	3.54242	1.82473	7.07355e-11	2.14777e-09	yes	up
ENSSSCG00000007145	ADAM33	3.37682	1.75567	7.6822e-11	2.32559e-09	yes	up
ENSSSCG00000034120	CDKN2B	0.279416	-1.83952	7.7492e-11	2.33887e-09	yes	down
ENSSSCG00000011965	TMEM45A	0.319442	-1.64637	8.10066e-11	2.43767e-09	yes	down
ENSSSCG00000002718	FA2H	6.07783	2.60356	8.17094e-11	2.45153e-09	yes	up
ENSSSCG00000033337	ARHGDIB	2.73432	1.45118	8.59371e-11	2.57074e-09	yes	up
ENSSSCG00000006250	LYN	2.75832	1.46379	8.81307e-11	2.62858e-09	yes	up
ENSSSCG00000028092	GNG2	2.90881	1.54043	8.88715e-11	2.64182e-09	yes	up
ENSSSCG00000009625	PDLIM2	0.412059	-1.27908	8.90972e-11	2.64182e-09	yes	down
ENSSSCG00000015850	DUSP4	4.08266	2.02951	9.06944e-11	2.6735e-09	yes	up
ENSSSCG00000008072	ASPN	3.03369	1.60108	9.06626e-11	2.6735e-09	yes	up
ENSSSCG00000002962	MAP4K1	3.15652	1.65834	9.95627e-11	2.92639e-09	yes	up
ENSSSCG00000009786	HIP1R	0.357223	-1.4851	1.06521e-10	3.12185e-09	yes	down
ENSSSCG00000008294	ACTG2	5.04781	2.33566	1.137e-10	3.32259e-09	yes	up
ENSSSCG00000021222	-	3.16948	1.66425	1.2028e-10	3.50476e-09	yes	up
ENSSSCG00000002754	NQO1	5.91491	2.56436	1.33972e-10	3.89251e-09	yes	up
ENSSSCG00000033695	KCTD15	0.428584	-1.22235	1.34813e-10	3.9057e-09	yes	down
ENSSSCG00000017923	ALOX15	0.219846	-2.18544	1.36846e-10	3.95328e-09	yes	down
ENSSSCG00000035736	CCL24	4.50241	2.1707	1.39398e-10	4.01553e-09	yes	up
ENSSSCG00000028045	MUL1	0.479331	-1.06091	1.5023e-10	4.31528e-09	yes	down
ENSSSCG00000011358	TREX1	0.342359	-1.54642	1.59522e-10	4.56919e-09	yes	down
ENSSSCG00000023636	TMEM222	0.399949	-1.32211	1.60919e-10	4.59618e-09	yes	down
ENSSSCG00000023539	MBOAT2	0.28004	-1.83629	1.62018e-10	4.61456e-09	yes	down
ENSSSCG00000005901	PPP1R16A	0.475056	-1.07383	1.65155e-10	4.69068e-09	yes	down
ENSSSCG00000017192	EVPL	0.346353	-1.52969	1.6579e-10	4.69552e-09	yes	down
ENSSSCG00000039881	-	0.429207	-1.22025	1.73788e-10	4.90829e-09	yes	down
ENSSSCG00000024108	SLC43A2	2.90473	1.5384	1.7775e-10	5.00622e-09	yes	up
ENSSSCG00000007314	EPB41L1	2.86107	1.51656	1.79846e-10	5.05116e-09	yes	up
ENSSSCG00000033512	C1QB	2.6471	1.40441	1.80662e-10	5.06004e-09	yes	up
ENSSSCG00000003377	ACOT7	0.385539	-1.37505	2.04481e-10	5.71135e-09	yes	down
ENSSSCG00000000757	ADIPOR2	2.36053	1.23911	2.12793e-10	5.92712e-09	yes	up
ENSSSCG00000004565	CA12	0.364651	-1.45541	2.22077e-10	6.16875e-09	yes	down
ENSSSCG00000040981	GMFG	2.62977	1.39494	2.2917e-10	6.34833e-09	yes	up
ENSSSCG00000033626	SREBF1	2.53661	1.3429	2.32897e-10	6.4306e-09	yes	up
ENSSSCG00000023956	NEDD9	2.51908	1.3329	2.33412e-10	6.4306e-09	yes	up
ENSSSCG00000022868	KCTD4	0.146958	-2.76653	2.38611e-10	6.55598e-09	yes	down
ENSSSCG00000005617	STXBP1	3.11684	1.64009	2.50961e-10	6.8766e-09	yes	up
ENSSSCG00000004387	FOXO3	2.15616	1.10846	2.62843e-10	7.18273e-09	yes	up
ENSSSCG00000011553	-	2.49124	1.31686	2.64466e-10	7.20758e-09	yes	up
ENSSSCG00000028623	RARRES1	2.36205	1.24004	2.81404e-10	7.6486e-09	yes	up
ENSSSCG00000003805	PDE4B	3.07988	1.62287	2.84202e-10	7.70394e-09	yes	up
ENSSSCG00000044700	COL4A1	2.46251	1.30013	2.89087e-10	7.81541e-09	yes	up
ENSSSCG00000013613	-	0.449496	-1.15362	2.93794e-10	7.92147e-09	yes	down
ENSSSCG00000015402	CACNA2D1	2.58813	1.37191	2.95397e-10	7.94351e-09	yes	up
ENSSSCG00000003083	CBLC	0.348502	-1.52076	2.98169e-10	7.99678e-09	yes	down
ENSSSCG00000000005	CDPF1	0.341684	-1.54926	3.01987e-10	8.07775e-09	yes	down
ENSSSCG00000035123	COMMD5	0.350872	-1.51098	3.04743e-10	8.12996e-09	yes	down
ENSSSCG00000000411	NAB2	0.320497	-1.64162	3.27634e-10	8.69477e-09	yes	down
ENSSSCG00000014812	FOLR2	4.19267	2.06787	3.27115e-10	8.69477e-09	yes	up
ENSSSCG00000024439	PTGER4	2.7897	1.48011	3.50575e-10	9.27923e-09	yes	up
ENSSSCG00000011867	MYLK	2.60921	1.38361	3.62597e-10	9.57238e-09	yes	up
ENSSSCG00000000916	LUM	2.69498	1.43028	3.6667e-10	9.6547e-09	yes	up
ENSSSCG00000016971	MCCC2	3.06446	1.61563	3.79535e-10	9.96747e-09	yes	up
ENSSSCG00000024678	MEGF6	2.43916	1.28639	3.8145e-10	9.99181e-09	yes	up
ENSSSCG00000002650	APRT	0.387565	-1.36749	4.61881e-10	1.20674e-08	yes	down
ENSSSCG00000008901	PAICS	2.87288	1.5225	4.67846e-10	1.21917e-08	yes	up
ENSSSCG00000006717	PHGDH	0.309242	-1.69319	4.71649e-10	1.22592e-08	yes	down
ENSSSCG00000002998	SNRPA	0.389285	-1.3611	4.79792e-10	1.24389e-08	yes	down
ENSSSCG00000015522	ANGPTL1	5.74208	2.52157	5.3513e-10	1.38381e-08	yes	up
ENSSSCG00000007520	GNAS	3.113	1.63831	5.50882e-10	1.42091e-08	yes	up
ENSSSCG00000004154	TNFAIP3	4.41474	2.14233	6.01195e-10	1.54674e-08	yes	up
ENSSSCG00000009977	RASL10A	0.13425	-2.89701	6.17333e-10	1.58423e-08	yes	down
ENSSSCG00000024800	DSC2	0.393385	-1.34599	6.2292e-10	1.59452e-08	yes	down
ENSSSCG00000036747	WAS	2.41741	1.27346	6.3435e-10	1.61967e-08	yes	up
ENSSSCG00000033836	SHKBP1	0.43331	-1.20653	6.4267e-10	1.634e-08	yes	down
ENSSSCG00000023550	IL1RL2	0.297138	-1.7508	6.44043e-10	1.634e-08	yes	down
ENSSSCG00000039926	-	2.71141	1.43904	6.44809e-10	1.634e-08	yes	up
ENSSSCG00000007522	CTSZ	2.78792	1.47919	6.52756e-10	1.65e-08	yes	up
ENSSSCG00000032916	MPC1	2.21825	1.14942	6.85523e-10	1.72851e-08	yes	up
ENSSSCG00000015241	TMEM45B	0.176128	-2.5053	6.95634e-10	1.74964e-08	yes	down
ENSSSCG00000026697	BLTP3B	2.64599	1.40381	7.13309e-10	1.78965e-08	yes	up
ENSSSCG00000005030	NID2	2.7585	1.46388	7.22392e-10	1.80795e-08	yes	up
ENSSSCG00000030903	CDSN	0.240323	-2.05695	7.41448e-10	1.85106e-08	yes	down
ENSSSCG00000016823	C1QTNF3	4.42344	2.14517	7.8203e-10	1.94278e-08	yes	up
ENSSSCG00000016707	HOXA1	0.264756	-1.91727	7.81832e-10	1.94278e-08	yes	down
ENSSSCG00000035223	-	8.71761	3.12393	7.99061e-10	1.98022e-08	yes	up
ENSSSCG00000003109	TMEM160	0.319857	-1.6445	8.11185e-10	2.00535e-08	yes	down
ENSSSCG00000006308	CREG1	2.82765	1.4996	8.64638e-10	2.13228e-08	yes	up
ENSSSCG00000028606	ZBTB7B	0.423045	-1.24112	9.01668e-10	2.21426e-08	yes	down
ENSSSCG00000002559	CDCA4	0.408459	-1.29174	9.02262e-10	2.21426e-08	yes	down
ENSSSCG00000012257	MAOA	2.27649	1.18681	9.17566e-10	2.24637e-08	yes	up
ENSSSCG00000038523	KLK10	0.358195	-1.48118	9.2972e-10	2.27063e-08	yes	down
ENSSSCG00000008316	NAGK	0.413431	-1.27428	1.0093e-09	2.45903e-08	yes	down
ENSSSCG00000011741	GOLIM4	2.49407	1.3185	1.02218e-09	2.48445e-08	yes	up
ENSSSCG00000004094	PPP1R14C	0.235346	-2.08715	1.05445e-09	2.55537e-08	yes	down
ENSSSCG00000033412	B4GALNT3	0.303996	-1.71788	1.05642e-09	2.55537e-08	yes	down
ENSSSCG00000036835	OSBPL2	0.463079	-1.11067	1.07151e-09	2.58569e-08	yes	down
ENSSSCG00000011579	PPARG	3.38166	1.75773	1.08826e-09	2.61812e-08	yes	up
ENSSSCG00000007501	BMP7	0.412969	-1.27589	1.09013e-09	2.61812e-08	yes	down
ENSSSCG00000039341	SULT1E1	0.205242	-2.2846	1.12337e-09	2.69157e-08	yes	down
ENSSSCG00000017257	ABCA9	3.54451	1.82559	1.14989e-09	2.74858e-08	yes	up
ENSSSCG00000025766	SLC10A3	0.468617	-1.09352	1.17653e-09	2.80564e-08	yes	down
ENSSSCG00000012699	FHL1	3.08573	1.62561	1.19889e-09	2.85224e-08	yes	up
ENSSSCG00000035400	-	2.83128	1.50145	1.21386e-09	2.88106e-08	yes	up
ENSSSCG00000028996	ALDH1A1	6.15864	2.62261	1.23386e-09	2.91832e-08	yes	up
ENSSSCG00000006163	PKIA	3.79372	1.92361	1.23533e-09	2.91832e-08	yes	up
ENSSSCG00000040411	CCDC69	2.73831	1.45329	1.32574e-09	3.1246e-08	yes	up
ENSSSCG00000037369	MTG2	0.459096	-1.12313	1.39706e-09	3.27743e-08	yes	down
ENSSSCG00000003288	HSPBP1	0.417942	-1.25862	1.39541e-09	3.27743e-08	yes	down
ENSSSCG00000035374	TRAPPC6A	0.387177	-1.36893	1.44417e-09	3.38009e-08	yes	down
ENSSSCG00000010607	COL17A1	0.485853	-1.04141	1.49751e-09	3.49028e-08	yes	down
ENSSSCG00000026043	TGM3	0.27599	-1.85731	1.49815e-09	3.49028e-08	yes	down
ENSSSCG00000022647	-	0.42112	-1.2477	1.5089e-09	3.50724e-08	yes	down
ENSSSCG00000038494	LPIN2	2.1085	1.07622	1.55348e-09	3.60259e-08	yes	up
ENSSSCG00000031111	CBR1	5.85196	2.54892	1.66517e-09	3.85275e-08	yes	up
ENSSSCG00000030415	DPP3	0.473582	-1.07831	1.74634e-09	4.03134e-08	yes	down
ENSSSCG00000010479	RBP4	5.79156	2.53395	1.79346e-09	4.13069e-08	yes	up
ENSSSCG00000016535	CALD1	2.43851	1.286	1.96796e-09	4.52229e-08	yes	up
ENSSSCG00000027826	GIMAP4	2.40696	1.26721	1.97609e-09	4.53066e-08	yes	up
ENSSSCG00000039426	FSTL1	2.84544	1.50865	1.99948e-09	4.57392e-08	yes	up
ENSSSCG00000024347	CRISP3	6.12125	2.61383	2.01451e-09	4.58755e-08	yes	up
ENSSSCG00000011101	ITGB1	2.05069	1.03611	2.01015e-09	4.58755e-08	yes	up
ENSSSCG00000036504	PLA2G2F	0.218784	-2.19242	2.02228e-09	4.59489e-08	yes	down
ENSSSCG00000005243	PGM5	3.32635	1.73394	2.04287e-09	4.63127e-08	yes	up
ENSSSCG00000005925	EXOSC4	0.467945	-1.09559	2.10732e-09	4.76669e-08	yes	down
ENSSSCG00000017448	LOC110255312	0.290981	-1.781	2.14806e-09	4.848e-08	yes	down
ENSSSCG00000025701	NCK1	0.398432	-1.32759	2.19452e-09	4.94182e-08	yes	down
ENSSSCG00000039640	CDC34	0.402794	-1.31189	2.2067e-09	4.95821e-08	yes	down
ENSSSCG00000016497	DENND2A	3.50814	1.8107	2.34576e-09	5.25898e-08	yes	up
ENSSSCG00000023585	SERINC2	0.487017	-1.03796	2.45242e-09	5.48594e-08	yes	down
ENSSSCG00000038348	NME1	0.445524	-1.16643	2.48529e-09	5.54718e-08	yes	down
ENSSSCG00000039060	RASSF3	2.24743	1.16828	2.57782e-09	5.74104e-08	yes	up
ENSSSCG00000030460	ARHGEF6	2.0005	1.00036	2.58492e-09	5.74421e-08	yes	up
ENSSSCG00000036620	DPH2	0.322643	-1.63199	2.66284e-09	5.90439e-08	yes	down
ENSSSCG00000035182	SDR42E1	0.402635	-1.31245	2.76699e-09	6.10852e-08	yes	down
ENSSSCG00000014891	GAB2	3.76997	1.91455	2.7925e-09	6.13804e-08	yes	up
ENSSSCG00000026339	FAM25A	0.161857	-2.62721	2.79104e-09	6.13804e-08	yes	down
ENSSSCG00000023078	WDR4	0.309268	-1.69307	2.80095e-09	6.14324e-08	yes	down
ENSSSCG00000028858	FAM83C	0.272366	-1.87638	2.86908e-09	6.27905e-08	yes	down
ENSSSCG00000008986	SEPTIN11	3.12285	1.64286	2.90364e-09	6.34097e-08	yes	up
ENSSSCG00000035068	GJB4	0.250389	-1.99776	2.97159e-09	6.47538e-08	yes	down
ENSSSCG00000011690	PLSCR4	2.75407	1.46156	2.99699e-09	6.51669e-08	yes	up
ENSSSCG00000039885	PTP4A2	2.16279	1.1129	3.01449e-09	6.54066e-08	yes	up
ENSSSCG00000015135	SORL1	2.77232	1.47109	3.04555e-09	6.5939e-08	yes	up
ENSSSCG00000010682	PRDX3	3.91722	1.96983	3.06403e-09	6.61975e-08	yes	up
ENSSSCG00000033687	ATG101	0.42059	-1.24951	3.21114e-09	6.91632e-08	yes	down
ENSSSCG00000023160	LOC100156657	0.380332	-1.39467	3.21499e-09	6.91632e-08	yes	down
ENSSSCG00000037821	RGS5	2.35871	1.238	3.30992e-09	7.10543e-08	yes	up
ENSSSCG00000004002	RPS5	0.485965	-1.04108	3.41002e-09	7.30294e-08	yes	down
ENSSSCG00000010744	DHX32	0.463342	-1.10985	3.41637e-09	7.30294e-08	yes	down
ENSSSCG00000017046	EBF1	3.35283	1.74538	3.44314e-09	7.34464e-08	yes	up
ENSSSCG00000012000	GBE1	2.48608	1.31387	3.48076e-09	7.40926e-08	yes	up
ENSSSCG00000030616	RESF1	2.19702	1.13555	3.51278e-09	7.45394e-08	yes	up
ENSSSCG00000016620	TSPAN12	3.08301	1.62434	3.5165e-09	7.45394e-08	yes	up
ENSSSCG00000007170	CPXM1	4.76153	2.25143	3.6444e-09	7.7089e-08	yes	up
ENSSSCG00000038144	-	3.35439	1.74605	3.76547e-09	7.9318e-08	yes	up
ENSSSCG00000003719	KCTD1	0.42264	-1.2425	3.76041e-09	7.9318e-08	yes	down
ENSSSCG00000003366	CHD5	5.50799	2.46153	3.87543e-09	8.14646e-08	yes	up
ENSSSCG00000006066	RNF19A	2.70208	1.43407	4.08397e-09	8.54928e-08	yes	up
ENSSSCG00000036377	OVOL2	0.209194	-2.25709	4.08186e-09	8.54928e-08	yes	down
ENSSSCG00000013492	APBA3	0.410085	-1.286	4.11396e-09	8.59426e-08	yes	down
ENSSSCG00000004890	SERPINB2	0.296442	-1.75418	4.32624e-09	9.0191e-08	yes	down
ENSSSCG00000003585	GJB5	0.230632	-2.11634	4.74646e-09	9.87479e-08	yes	down
ENSSSCG00000037146	SWSAP1	0.335823	-1.57423	4.7932e-09	9.95155e-08	yes	down
ENSSSCG00000002452	LGMN	2.56022	1.35627	5.09617e-09	1.05589e-07	yes	up
ENSSSCG00000025460	SPSB2	0.317438	-1.65545	5.13485e-09	1.06173e-07	yes	down
ENSSSCG00000011903	B4GALT4	2.98488	1.57767	5.43177e-09	1.12083e-07	yes	up
ENSSSCG00000032298	ABCC11	4.35453	2.12252	5.80368e-09	1.1927e-07	yes	up
ENSSSCG00000004610	CCPG1	2.63947	1.40025	5.90063e-09	1.21017e-07	yes	up
ENSSSCG00000005981	FBXO32	3.07155	1.61897	6.1044e-09	1.24943e-07	yes	up
ENSSSCG00000009956	GRK3	2.23416	1.15973	6.14831e-09	1.25587e-07	yes	up
ENSSSCG00000000738	RHNO1	0.41936	-1.25374	6.22137e-09	1.26823e-07	yes	down
ENSSSCG00000004244	MAN1A1	3.24242	1.69707	6.245e-09	1.27049e-07	yes	up
ENSSSCG00000009031	EDNRA	2.84876	1.51034	6.46983e-09	1.31358e-07	yes	up
ENSSSCG00000006331	-	2.60738	1.3826	6.61648e-09	1.34067e-07	yes	up
ENSSSCG00000016496	ADCK2	0.485665	-1.04197	6.77633e-09	1.37031e-07	yes	down
ENSSSCG00000037158	MTURN	2.3915	1.25791	7.04799e-09	1.4224e-07	yes	up
ENSSSCG00000033788	OXLD1	0.309661	-1.69124	7.12859e-09	1.4358e-07	yes	down
ENSSSCG00000027669	TNS1	2.85618	1.51409	7.76808e-09	1.55839e-07	yes	up
ENSSSCG00000007072	SPTLC3	0.37153	-1.42845	7.85986e-09	1.57368e-07	yes	down
ENSSSCG00000038094	-	3.33185	1.73632	8.01176e-09	1.60093e-07	yes	up
ENSSSCG00000003341	TAS1R3	0.408526	-1.2915	8.16937e-09	1.6292e-07	yes	down
ENSSSCG00000009615	NUDT18	0.349907	-1.51495	8.30023e-09	1.65204e-07	yes	down
ENSSSCG00000022864	EIF6	0.444856	-1.16859	8.32691e-09	1.65409e-07	yes	down
ENSSSCG00000006379	CD48	2.6716	1.41771	8.64162e-09	1.71324e-07	yes	up
ENSSSCG00000013891	CCDC124	0.4209	-1.24845	8.78096e-09	1.73407e-07	yes	down
ENSSSCG00000028827	PARVA	2.11553	1.08102	9.54589e-09	1.87779e-07	yes	up
ENSSSCG00000005668	SH3GLB2	0.471554	-1.0845	9.81131e-09	1.92626e-07	yes	down
ENSSSCG00000026457	GALNT17	0.318607	-1.65015	9.91793e-09	1.94342e-07	yes	down
ENSSSCG00000006610	S100A11	0.469169	-1.09182	1.00347e-08	1.96249e-07	yes	down
ENSSSCG00000011843	PAK2	2.37959	1.25071	1.03024e-08	2.01096e-07	yes	up
ENSSSCG00000011400	SEMA3B	3.02983	1.59924	1.03457e-08	2.01552e-07	yes	up
ENSSSCG00000017414	KAT2A	0.416047	-1.26518	1.08161e-08	2.09504e-07	yes	down
ENSSSCG00000001765	ADAMTS7	2.62408	1.39181	1.07982e-08	2.09504e-07	yes	up
ENSSSCG00000029960	-	0.329943	-1.59971	1.10315e-08	2.13269e-07	yes	down
ENSSSCG00000000856	PAH	4.79439	2.26135	1.16929e-08	2.25625e-07	yes	up
ENSSSCG00000007289	TRPC4AP	2.03879	1.02771	1.18574e-08	2.28363e-07	yes	up
ENSSSCG00000007681	CUX1	2.13647	1.09523	1.18852e-08	2.28462e-07	yes	up
ENSSSCG00000017690	MRM1	0.474256	-1.07626	1.22367e-08	2.34772e-07	yes	down
ENSSSCG00000012112	-	3.00584	1.58777	1.23759e-08	2.36994e-07	yes	up
ENSSSCG00000014316	TGFBI	2.40257	1.26458	1.24142e-08	2.37278e-07	yes	up
ENSSSCG00000007477	NFATC2	5.86786	2.55283	1.29463e-08	2.46982e-07	yes	up
ENSSSCG00000011510	TMF1	2.17366	1.12012	1.38689e-08	2.64085e-07	yes	up
ENSSSCG00000006664	MTMR11	0.391785	-1.35187	1.40195e-08	2.6645e-07	yes	down
ENSSSCG00000027226	EPN3	0.299049	-1.74155	1.4266e-08	2.70626e-07	yes	down
ENSSSCG00000016506	-	0.320382	-1.64214	1.45576e-08	2.7564e-07	yes	down
ENSSSCG00000001723	PLA2G7	2.45038	1.29301	1.45974e-08	2.75878e-07	yes	up
ENSSSCG00000003015	EXOSC5	0.434489	-1.20261	1.4718e-08	2.77637e-07	yes	down
ENSSSCG00000013270	CRY2	2.78483	1.47759	1.53162e-08	2.88384e-07	yes	up
ENSSSCG00000012848	EPS8L2	0.477499	-1.06643	1.67144e-08	3.14125e-07	yes	down
ENSSSCG00000010962	FRMD3	3.36993	1.75272	1.69192e-08	3.17384e-07	yes	up
ENSSSCG00000032902	KLK7	0.292619	-1.7729	1.72215e-08	3.22457e-07	yes	down
ENSSSCG00000001431	FKBPL	0.314213	-1.67019	1.74009e-08	3.25214e-07	yes	down
ENSSSCG00000007369	-	2.91992	1.54593	1.75976e-08	3.28282e-07	yes	up
ENSSSCG00000021977	GPD1L	2.61909	1.38906	1.81398e-08	3.37775e-07	yes	up
ENSSSCG00000015563	RGL1	2.54744	1.34905	1.94514e-08	3.60868e-07	yes	up
ENSSSCG00000004199	EPB41L2	2.62679	1.3933	1.95925e-08	3.6282e-07	yes	up
ENSSSCG00000011884	HCLS1	2.05335	1.03798	1.99959e-08	3.69218e-07	yes	up
ENSSSCG00000017226	FADS6	0.39687	-1.33326	2.0011e-08	3.69218e-07	yes	down
ENSSSCG00000008008	STUB1	0.484924	-1.04417	2.04781e-08	3.77147e-07	yes	down
ENSSSCG00000034297	HES2	0.326511	-1.61479	2.07516e-08	3.8149e-07	yes	down
ENSSSCG00000004758	RHOV	0.373376	-1.4213	2.0816e-08	3.81979e-07	yes	down
ENSSSCG00000023996	GOLM2	2.18192	1.1256	2.10787e-08	3.86099e-07	yes	up
ENSSSCG00000039760	PRR16	3.18219	1.67002	2.13289e-08	3.89976e-07	yes	up
ENSSSCG00000006413	FCER1A	2.84658	1.50923	2.14528e-08	3.90964e-07	yes	up
ENSSSCG00000023498	HSPB6	3.15127	1.65594	2.14922e-08	3.90964e-07	yes	up
ENSSSCG00000015074	SIDT2	0.456054	-1.13272	2.20444e-08	4.00164e-07	yes	down
ENSSSCG00000020962	DYNLL2	2.0494	1.0352	2.22988e-08	4.03333e-07	yes	up
ENSSSCG00000003854	ECHDC2	2.47932	1.30995	2.23732e-08	4.03956e-07	yes	up
ENSSSCG00000016061	MYO1B	2.77305	1.47148	2.25989e-08	4.07304e-07	yes	up
ENSSSCG00000016174	FN1	2.36327	1.24078	2.31941e-08	4.17288e-07	yes	up
ENSSSCG00000005997	COL14A1	3.23497	1.69375	2.50007e-08	4.48196e-07	yes	up
ENSSSCG00000030150	UGDH	2.85567	1.51383	2.54899e-08	4.56157e-07	yes	up
ENSSSCG00000038774	MAPK13	0.427363	-1.22647	2.56447e-08	4.58115e-07	yes	down
ENSSSCG00000034763	-	2.95817	1.5647	2.5777e-08	4.59667e-07	yes	up
ENSSSCG00000028080	ELOVL4	0.343124	-1.5432	2.69931e-08	4.80505e-07	yes	down
ENSSSCG00000009833	SH2B3	2.43763	1.28548	2.74968e-08	4.88611e-07	yes	up
ENSSSCG00000004570	TPM1	2.80249	1.48671	2.7848e-08	4.93985e-07	yes	up
ENSSSCG00000027827	GALE	0.399267	-1.32457	2.79782e-08	4.95425e-07	yes	down
ENSSSCG00000015013	RDX	2.28276	1.19078	2.83943e-08	5.01914e-07	yes	up
ENSSSCG00000034656	RTN4R	0.340963	-1.55231	2.86446e-08	5.05454e-07	yes	down
ENSSSCG00000012927	RCE1	0.487993	-1.03507	2.98367e-08	5.25573e-07	yes	down
ENSSSCG00000013478	DOHH	0.440069	-1.1842	3.01452e-08	5.30085e-07	yes	down
ENSSSCG00000012452	SH3BGRL	2.08513	1.06014	3.02337e-08	5.30717e-07	yes	up
ENSSSCG00000007336	NNAT	4.04879	2.01749	3.06264e-08	5.3575e-07	yes	up
ENSSSCG00000000839	ALDH1L2	2.80679	1.48892	3.05905e-08	5.3575e-07	yes	up
ENSSSCG00000038440	GTPBP3	0.478462	-1.06352	3.07569e-08	5.37104e-07	yes	down
ENSSSCG00000030260	-	2.38767	1.2556	3.10395e-08	5.41103e-07	yes	up
ENSSSCG00000015398	SEMA3A	4.99601	2.32078	3.14869e-08	5.47959e-07	yes	up
ENSSSCG00000033249	-	0.251848	-1.98937	3.21759e-08	5.58987e-07	yes	down
ENSSSCG00000010955	GOLM1	2.67631	1.42024	3.2497e-08	5.63597e-07	yes	up
ENSSSCG00000008014	NUBP2	0.487978	-1.03511	3.26833e-08	5.65858e-07	yes	down
ENSSSCG00000016958	PIK3R1	2.01982	1.01423	3.31099e-08	5.72264e-07	yes	up
ENSSSCG00000016863	OXCT1	3.42325	1.77537	3.39354e-08	5.85531e-07	yes	up
ENSSSCG00000011102	NRP1	2.776	1.47301	3.41282e-08	5.86744e-07	yes	up
ENSSSCG00000028571	SLX9	0.416596	-1.26328	3.41798e-08	5.86744e-07	yes	down
ENSSSCG00000013633	CARM1	2.3274	1.21872	3.40864e-08	5.86744e-07	yes	up
ENSSSCG00000025792	LOC100621115	0.446095	-1.16458	3.43727e-08	5.89055e-07	yes	down
ENSSSCG00000006588	-	5.96113	2.57558	3.4444e-08	5.89279e-07	yes	up
ENSSSCG00000032407	-	0.366793	-1.44696	3.59786e-08	6.14492e-07	yes	down
ENSSSCG00000004390	SESN1	2.21577	1.14781	3.60623e-08	6.14883e-07	yes	up
ENSSSCG00000017178	SPHK1	0.490798	-1.0268	3.79464e-08	6.45919e-07	yes	down
ENSSSCG00000024591	ETV1	2.59706	1.37688	4.01137e-08	6.81664e-07	yes	up
ENSSSCG00000038848	IL22RA1	0.30691	-1.70411	4.05442e-08	6.87823e-07	yes	down
ENSSSCG00000030827	FGFR3	0.359095	-1.47756	4.06791e-08	6.88955e-07	yes	down
ENSSSCG00000014007	FLT4	3.95805	1.98479	4.13825e-08	6.99274e-07	yes	up
ENSSSCG00000029874	DUSP14	0.279376	-1.83972	4.14266e-08	6.99274e-07	yes	down
ENSSSCG00000013278	TSPAN18	2.75507	1.46209	4.16336e-08	7.01596e-07	yes	up
ENSSSCG00000026407	NCCRP1	0.222215	-2.16997	4.2012e-08	7.06794e-07	yes	down
ENSSSCG00000004830	-	2.71424	1.44055	4.2529e-08	7.14303e-07	yes	up
ENSSSCG00000014851	SLCO2B1	2.93175	1.55176	4.32202e-08	7.24709e-07	yes	up
ENSSSCG00000037835	TRIM7	0.369722	-1.43549	4.45767e-08	7.46216e-07	yes	down
ENSSSCG00000013889	-	0.478359	-1.06383	4.48196e-08	7.47807e-07	yes	down
ENSSSCG00000006018	TRPS1	3.0186	1.59388	4.47866e-08	7.47807e-07	yes	up
ENSSSCG00000017818	SERPINF1	3.11613	1.63976	4.53266e-08	7.55021e-07	yes	up
ENSSSCG00000032583	SRSF5	2.32025	1.21428	4.61847e-08	7.68048e-07	yes	up
ENSSSCG00000012002	ROBO2	3.17042	1.66467	4.64054e-08	7.69188e-07	yes	up
ENSSSCG00000007507	PCK1	6.01089	2.58758	4.63723e-08	7.69188e-07	yes	up
ENSSSCG00000014003	MIER2	0.408558	-1.29139	4.66214e-08	7.71504e-07	yes	down
ENSSSCG00000035518	-	0.361467	-1.46806	4.67601e-08	7.72536e-07	yes	down
ENSSSCG00000013742	NFIX	2.60746	1.38265	4.72337e-08	7.79087e-07	yes	up
ENSSSCG00000009300	WASF3	2.77473	1.47235	4.85829e-08	8.00036e-07	yes	up
ENSSSCG00000025788	ENPP4	5.78764	2.53298	4.8984e-08	8.05328e-07	yes	up
ENSSSCG00000020963	-	2.77489	1.47243	4.94138e-08	8.11076e-07	yes	up
ENSSSCG00000016217	DNAJB2	0.485794	-1.04158	5.02833e-08	8.2401e-07	yes	down
ENSSSCG00000032279	SAPCD2	0.314365	-1.66949	5.15392e-08	8.43224e-07	yes	down
ENSSSCG00000000136	CSF2RB	3.22249	1.68818	5.30465e-08	8.66483e-07	yes	up
ENSSSCG00000031669	DOLPP1	0.49249	-1.02183	5.31809e-08	8.67277e-07	yes	down
ENSSSCG00000028359	BST1	3.01634	1.5928	5.39633e-08	8.78621e-07	yes	up
ENSSSCG00000037609	-	2.25776	1.17489	5.4397e-08	8.84258e-07	yes	up
ENSSSCG00000038459	SURF2	0.432923	-1.20782	5.56144e-08	9.02596e-07	yes	down
ENSSSCG00000015235	ETS1	2.27854	1.18811	5.59793e-08	9.07063e-07	yes	up
ENSSSCG00000028755	EIPR1	0.456958	-1.12987	5.68131e-08	9.19099e-07	yes	down
ENSSSCG00000006725	-	3.90423	1.96504	5.74594e-08	9.28071e-07	yes	up
ENSSSCG00000032464	PURB	3.15059	1.65562	5.82148e-08	9.3859e-07	yes	up
ENSSSCG00000010509	PIK3AP1	3.48061	1.79934	5.82963e-08	9.3859e-07	yes	up
ENSSSCG00000049025	PLEKHA3	2.96321	1.56716	5.84113e-08	9.38946e-07	yes	up
ENSSSCG00000016436	-	2.09562	1.06738	5.87989e-08	9.43676e-07	yes	up
ENSSSCG00000020967	CD300H	3.58885	1.84352	6.05815e-08	9.69209e-07	yes	up
ENSSSCG00000026455	TMEM54	0.406792	-1.29764	6.08888e-08	9.72586e-07	yes	down
ENSSSCG00000004121	FBXO30	2.12495	1.08743	6.09913e-08	9.72687e-07	yes	up
ENSSSCG00000016617	WNT16	0.251212	-1.99302	6.12664e-08	9.75535e-07	yes	down
ENSSSCG00000025049	CYBRD1	2.85398	1.51297	6.2917e-08	1.00024e-06	yes	up
ENSSSCG00000030002	C6H18orf21	2.40366	1.26523	6.35976e-08	1.00947e-06	yes	up
ENSSSCG00000031154	ACKR2	3.49553	1.80551	6.43834e-08	1.02034e-06	yes	up
ENSSSCG00000014203	MCC	0.431016	-1.21419	6.53293e-08	1.03372e-06	yes	down
ENSSSCG00000016111	FZD7	2.70111	1.43355	6.56501e-08	1.03717e-06	yes	up
ENSSSCG00000029744	PLCH2	0.424721	-1.23541	6.64408e-08	1.04664e-06	yes	down
ENSSSCG00000024043	ADAMTS2	3.29799	1.72159	6.64565e-08	1.04664e-06	yes	up
ENSSSCG00000027229	B3GNTL1	0.429303	-1.21993	6.81706e-08	1.07196e-06	yes	down
ENSSSCG00000036852	TSEN54	0.470132	-1.08886	6.8386e-08	1.07271e-06	yes	down
ENSSSCG00000003216	POLD1	0.460274	-1.11943	6.99265e-08	1.09447e-06	yes	down
ENSSSCG00000004237	SERINC1	2.06884	1.04882	7.42582e-08	1.16047e-06	yes	up
ENSSSCG00000014441	CSF1R	2.31103	1.20854	7.94823e-08	1.24019e-06	yes	up
ENSSSCG00000004441	DSE	2.92581	1.54883	8.02639e-08	1.25046e-06	yes	up
ENSSSCG00000015808	ADAM9	2.55937	1.35579	8.04083e-08	1.25078e-06	yes	up
ENSSSCG00000039658	FAM107B	2.44982	1.29268	8.20454e-08	1.27429e-06	yes	up
ENSSSCG00000026990	FAM162A	0.481973	-1.05298	8.23073e-08	1.2764e-06	yes	down
ENSSSCG00000010834	MIA3	2.0965	1.06798	8.29706e-08	1.28471e-06	yes	up
ENSSSCG00000013041	FERMT3	2.71659	1.4418	8.36435e-08	1.29272e-06	yes	up
ENSSSCG00000012917	ANKRD13D	0.441011	-1.18111	8.37439e-08	1.29272e-06	yes	down
ENSSSCG00000032446	C9H1orf116	0.334177	-1.58131	8.45459e-08	1.30311e-06	yes	down
ENSSSCG00000032585	LOC100625971	0.323878	-1.62648	8.54103e-08	1.31244e-06	yes	down
ENSSSCG00000013046	COX8A	0.484405	-1.04572	8.53958e-08	1.31244e-06	yes	down
ENSSSCG00000023681	-	0.454384	-1.13802	8.69592e-08	1.33421e-06	yes	down
ENSSSCG00000026571	RAB8B	2.22118	1.15133	9.18416e-08	1.40699e-06	yes	up
ENSSSCG00000026417	EPS8L1	0.316299	-1.66064	9.26574e-08	1.41734e-06	yes	down
ENSSSCG00000002759	-	0.492599	-1.02152	9.31485e-08	1.4227e-06	yes	down
ENSSSCG00000024022	TRPC6	3.02354	1.59624	9.33607e-08	1.42379e-06	yes	up
ENSSSCG00000000848	GLT8D2	2.47745	1.30886	9.62572e-08	1.46575e-06	yes	up
ENSSSCG00000003882	SLC5A9	0.173274	-2.52887	9.84152e-08	1.49411e-06	yes	down
ENSSSCG00000016611	CADPS2	3.33429	1.73738	9.83106e-08	1.49411e-06	yes	up
ENSSSCG00000010816	TGFB2	2.6622	1.41262	9.88525e-08	1.4985e-06	yes	up
ENSSSCG00000005613	LRSAM1	0.498965	-1.00299	1.00092e-07	1.51502e-06	yes	down
ENSSSCG00000029805	RHOBTB3	2.93129	1.55154	1.02516e-07	1.54708e-06	yes	up
ENSSSCG00000014060	KIAA1191	3.0124	1.59091	1.02866e-07	1.55004e-06	yes	up
ENSSSCG00000035101	KLF5	0.362905	-1.46233	1.06952e-07	1.60922e-06	yes	down
ENSSSCG00000028135	PRTFDC1	2.41449	1.27172	1.07498e-07	1.61503e-06	yes	up
ENSSSCG00000027196	-	2.36501	1.24184	1.09727e-07	1.64607e-06	yes	up
ENSSSCG00000014374	DND1	0.23817	-2.06994	1.10533e-07	1.65571e-06	yes	down
ENSSSCG00000009125	-	3.6652	1.87389	1.16757e-07	1.74575e-06	yes	up
ENSSSCG00000006850	EEIG2	4.34404	2.11904	1.1689e-07	1.74575e-06	yes	up
ENSSSCG00000005641	DNM1	3.1444	1.65279	1.19044e-07	1.77531e-06	yes	up
ENSSSCG00000010128	SEPTIN5	0.428874	-1.22137	1.21605e-07	1.81083e-06	yes	down
ENSSSCG00000023419	-	3.5163	1.81406	1.23764e-07	1.84027e-06	yes	up
ENSSSCG00000000137	NCF4	3.20084	1.67845	1.25527e-07	1.86374e-06	yes	up
ENSSSCG00000023526	RAPGEF3	0.466976	-1.09858	1.27993e-07	1.89756e-06	yes	down
ENSSSCG00000006237	SDCBP	2.41892	1.27436	1.32153e-07	1.9535e-06	yes	up
ENSSSCG00000035446	CAVIN1	2.25015	1.17002	1.33217e-07	1.96635e-06	yes	up
ENSSSCG00000014058	NOP16	0.467585	-1.0967	1.35636e-07	1.99915e-06	yes	down
ENSSSCG00000036050	CD302	2.21084	1.14459	1.44275e-07	2.12338e-06	yes	up
ENSSSCG00000038650	TLCD1	0.373785	-1.41972	1.45084e-07	2.13219e-06	yes	down
ENSSSCG00000017956	CD68	2.46762	1.30312	1.48587e-07	2.18049e-06	yes	up
ENSSSCG00000017114	NDUFS6	0.440815	-1.18175	1.54826e-07	2.26548e-06	yes	down
ENSSSCG00000035249	GADD45G	3.03383	1.60114	1.58405e-07	2.31451e-06	yes	up
ENSSSCG00000036712	TPD52L2	0.48588	-1.04133	1.64034e-07	2.39329e-06	yes	down
ENSSSCG00000033507	ASCL2	0.234382	-2.09307	1.65472e-07	2.41078e-06	yes	down
ENSSSCG00000006061	-	0.467164	-1.098	1.72954e-07	2.51617e-06	yes	down
ENSSSCG00000032341	AIF1	2.16643	1.11532	1.79474e-07	2.60353e-06	yes	up
ENSSSCG00000007423	UBE2C	0.343383	-1.54211	1.84819e-07	2.67723e-06	yes	down
ENSSSCG00000007539	-	0.338	-1.56491	1.86468e-07	2.69725e-06	yes	down
ENSSSCG00000002764	SMPD3	0.285693	-1.80746	1.89531e-07	2.73764e-06	yes	down
ENSSSCG00000034993	-	2.91131	1.54167	1.95017e-07	2.81287e-06	yes	up
ENSSSCG00000009331	MEDAG	4.19646	2.06917	1.96563e-07	2.83113e-06	yes	up
ENSSSCG00000017089	ANXA6	2.44554	1.29016	1.98326e-07	2.85246e-06	yes	up
ENSSSCG00000014831	PAAF1	0.418782	-1.25573	1.99268e-07	2.86192e-06	yes	down
ENSSSCG00000015616	HSD11B1	3.45261	1.78769	2.0215e-07	2.8992e-06	yes	up
ENSSSCG00000004875	CYB5A	4.13495	2.04787	2.02936e-07	2.90636e-06	yes	up
ENSSSCG00000017333	FMNL1	2.95055	1.56098	2.04697e-07	2.92743e-06	yes	up
ENSSSCG00000023333	FCN2	23.6933	4.56641	2.08082e-07	2.97164e-06	yes	up
ENSSSCG00000007200	FAM110A	0.359594	-1.47556	2.11904e-07	3.01757e-06	yes	down
ENSSSCG00000031877	ABHD8	0.323661	-1.62745	2.19674e-07	3.11956e-06	yes	down
ENSSSCG00000036015	TSSC4	0.438315	-1.18996	2.25308e-07	3.19507e-06	yes	down
ENSSSCG00000029300	ALKBH4	0.372901	-1.42314	2.28646e-07	3.23788e-06	yes	down
ENSSSCG00000022324	PPFIA3	0.450384	-1.15077	2.30548e-07	3.25568e-06	yes	down
ENSSSCG00000009873	DTX1	2.75451	1.46179	2.30456e-07	3.25568e-06	yes	up
ENSSSCG00000007967	ZNF213	0.441113	-1.18078	2.40943e-07	3.39773e-06	yes	down
ENSSSCG00000009617	REEP4	0.412307	-1.27821	2.43348e-07	3.4221e-06	yes	down
ENSSSCG00000034092	MBLAC1	0.425407	-1.23309	2.43072e-07	3.4221e-06	yes	down
ENSSSCG00000029264	PKMYT1	0.399843	-1.32249	2.44091e-07	3.42778e-06	yes	down
ENSSSCG00000009112	SEC24D	2.11573	1.08116	2.47351e-07	3.46875e-06	yes	up
ENSSSCG00000001849	ANPEP	2.60206	1.37965	2.54221e-07	3.56015e-06	yes	up
ENSSSCG00000036831	EFNA4	0.433805	-1.20488	2.54956e-07	3.56551e-06	yes	down
ENSSSCG00000005967	LRATD2	2.88904	1.53059	2.59396e-07	3.62259e-06	yes	up
ENSSSCG00000000559	RASSF8	2.94632	1.55891	2.63098e-07	3.66922e-06	yes	up
ENSSSCG00000036237	ITGA7	2.3739	1.24726	2.66413e-07	3.71033e-06	yes	up
ENSSSCG00000012161	MAP7D2	0.371214	-1.42968	2.67305e-07	3.71764e-06	yes	down
ENSSSCG00000007704	NSUN5	0.40955	-1.28789	2.72532e-07	3.78513e-06	yes	down
ENSSSCG00000017492	ORMDL3	2.19411	1.13364	2.75425e-07	3.82006e-06	yes	up
ENSSSCG00000037682	HFE	2.22316	1.15261	2.86548e-07	3.95804e-06	yes	up
ENSSSCG00000038405	STMN3	0.245142	-2.02831	2.88481e-07	3.9793e-06	yes	down
ENSSSCG00000031866	TIMP3	2.44608	1.29047	2.89688e-07	3.99051e-06	yes	up
ENSSSCG00000001436	RNF5	0.49518	-1.01397	2.90897e-07	4.00171e-06	yes	down
ENSSSCG00000011755	NCEH1	4.02501	2.00899	3.12339e-07	4.29085e-06	yes	up
ENSSSCG00000034347	TRIM56	3.1863	1.67188	3.15614e-07	4.32994e-06	yes	up
ENSSSCG00000036446	PALD1	2.28857	1.19445	3.16585e-07	4.33738e-06	yes	up
ENSSSCG00000008340	ANTXR1	2.58848	1.3721	3.19343e-07	4.3675e-06	yes	up
ENSSSCG00000002875	PDCD2L	0.296423	-1.75427	3.19647e-07	4.3675e-06	yes	down
ENSSSCG00000029944	FASN	2.64895	1.40542	3.22628e-07	4.40229e-06	yes	up
ENSSSCG00000001989	CIDEB	0.357222	-1.48511	3.31375e-07	4.51554e-06	yes	down
ENSSSCG00000005084	PPM1A	2.06564	1.04659	3.48855e-07	4.74096e-06	yes	up
ENSSSCG00000003543	NIPAL3	2.28029	1.18922	3.50367e-07	4.75512e-06	yes	up
ENSSSCG00000042208	-	0.385274	-1.37604	3.67288e-07	4.97809e-06	yes	down
ENSSSCG00000008973	NAAA	2.46082	1.29914	3.69755e-07	5.00481e-06	yes	up
ENSSSCG00000009825	PPTC7	2.8417	1.50675	3.75674e-07	5.07135e-06	yes	up
ENSSSCG00000005669	MIGA2	0.487494	-1.03654	3.76309e-07	5.07315e-06	yes	down
ENSSSCG00000009474	SCEL	0.294816	-1.76211	3.76976e-07	5.07537e-06	yes	down
ENSSSCG00000021126	SOSTDC1	0.327344	-1.61112	3.85163e-07	5.17869e-06	yes	down
ENSSSCG00000038618	RFLNB	4.66887	2.22307	3.93634e-07	5.28558e-06	yes	up
ENSSSCG00000012348	APEX2	0.346997	-1.527	4.00456e-07	5.37005e-06	yes	down
ENSSSCG00000009644	ADAM28	3.01589	1.59259	4.02134e-07	5.3854e-06	yes	up
ENSSSCG00000022155	RBPJ	2.46695	1.30273	4.08055e-07	5.45746e-06	yes	up
ENSSSCG00000032687	CYP4V2	2.69568	1.43065	4.10026e-07	5.47659e-06	yes	up
ENSSSCG00000004898	TNFRSF11A	2.68361	1.42417	4.13256e-07	5.51245e-06	yes	up
ENSSSCG00000006489	TMEM79	0.340904	-1.55256	4.14113e-07	5.5166e-06	yes	down
ENSSSCG00000010259	TYSND1	0.446332	-1.16381	4.16605e-07	5.5425e-06	yes	down
ENSSSCG00000032381	LITAF	2.33046	1.22061	4.20548e-07	5.5876e-06	yes	up
ENSSSCG00000016067	STK17B	2.66355	1.41335	4.28415e-07	5.6772e-06	yes	up
ENSSSCG00000005844	NRARP	0.322164	-1.63413	4.34288e-07	5.74749e-06	yes	down
ENSSSCG00000032748	SWI5	0.467268	-1.09768	4.51427e-07	5.96651e-06	yes	down
ENSSSCG00000006703	PRKAB2	3.97082	1.98944	4.53618e-07	5.98764e-06	yes	up
ENSSSCG00000038442	TMLHE	2.57269	1.36328	4.62371e-07	6.09521e-06	yes	up
ENSSSCG00000004989	FBXO33	2.28947	1.19502	4.64281e-07	6.10837e-06	yes	up
ENSSSCG00000030502	CEP170	2.52762	1.33778	4.64577e-07	6.10837e-06	yes	up
ENSSSCG00000010494	SORBS1	2.38813	1.25588	4.67156e-07	6.13431e-06	yes	up
ENSSSCG00000029230	ECM1	0.412475	-1.27762	4.69711e-07	6.15986e-06	yes	down
ENSSSCG00000016298	INPP5D	2.05743	1.04084	4.71846e-07	6.17983e-06	yes	up
ENSSSCG00000015435	NAMPT	2.16402	1.11371	4.7543e-07	6.21872e-06	yes	up
ENSSSCG00000013079	DAGLA	2.3971	1.26129	4.80515e-07	6.27711e-06	yes	up
ENSSSCG00000021306	GJC1	2.18511	1.12771	4.83641e-07	6.30979e-06	yes	up
ENSSSCG00000029990	DEFB1	0.285268	-1.80961	4.84769e-07	6.31636e-06	yes	down
ENSSSCG00000010533	PYROXD2	2.63174	1.39602	4.86992e-07	6.33717e-06	yes	up
ENSSSCG00000001716	RCAN2	2.69622	1.43094	4.87807e-07	6.33962e-06	yes	up
ENSSSCG00000020717	FHIP1A	0.385888	-1.37375	4.97501e-07	6.45729e-06	yes	down
ENSSSCG00000010981	NUDT2	0.335325	-1.57637	5.06864e-07	6.57039e-06	yes	down
ENSSSCG00000011026	ARHGAP12	2.35909	1.23823	5.11566e-07	6.62284e-06	yes	up
ENSSSCG00000009259	PAQR3	0.36242	-1.46427	5.17767e-07	6.69455e-06	yes	down
ENSSSCG00000044239	LOC102160290	0.296709	-1.75288	5.19138e-07	6.70371e-06	yes	down
ENSSSCG00000036751	PPM1H	3.07369	1.61997	5.20534e-07	6.71316e-06	yes	up
ENSSSCG00000032501	LOC100524737	0.462317	-1.11305	5.29139e-07	6.81545e-06	yes	down
ENSSSCG00000006059	NCALD	3.45227	1.78755	5.3514e-07	6.88397e-06	yes	up
ENSSSCG00000011951	NFKBIZ	3.27626	1.71205	5.48257e-07	7.04375e-06	yes	up
ENSSSCG00000017012	SLIT3	2.51173	1.32868	5.56204e-07	7.13678e-06	yes	up
ENSSSCG00000020785	DES	2.4618	1.29971	5.60585e-07	7.18387e-06	yes	up
ENSSSCG00000013263	CREB3L1	3.51654	1.81416	5.61729e-07	7.18941e-06	yes	up
ENSSSCG00000002993	CYP2A19	18.6985	4.22485	5.85216e-07	7.48055e-06	yes	up
ENSSSCG00000034879	MAML2	2.9816	1.57609	5.91693e-07	7.5538e-06	yes	up
ENSSSCG00000012083	RIPK4	0.439698	-1.18542	6.00946e-07	7.64297e-06	yes	down
ENSSSCG00000012758	NSDHL	0.475109	-1.07367	6.00455e-07	7.64297e-06	yes	down
ENSSSCG00000038452	ADAMTS17	2.60284	1.38009	6.02695e-07	7.65558e-06	yes	up
ENSSSCG00000040769	-	0.313037	-1.67559	6.12282e-07	7.75787e-06	yes	down
ENSSSCG00000001052	PHACTR1	2.83355	1.50261	6.23304e-07	7.88764e-06	yes	up
ENSSSCG00000003949	CDC20	0.39249	-1.34927	6.41867e-07	8.09217e-06	yes	down
ENSSSCG00000025027	-	0.470219	-1.08859	6.46481e-07	8.14018e-06	yes	down
ENSSSCG00000015896	FAP	2.24424	1.16623	6.48826e-07	8.15956e-06	yes	up
ENSSSCG00000008073	OMD	3.77618	1.91693	6.6007e-07	8.29065e-06	yes	up
ENSSSCG00000024067	KRT23	0.406686	-1.29801	6.65777e-07	8.35195e-06	yes	down
ENSSSCG00000014921	PRSS23	2.10303	1.07247	6.81652e-07	8.52993e-06	yes	up
ENSSSCG00000040461	CDKN1C	3.07131	1.61886	6.93783e-07	8.671e-06	yes	up
ENSSSCG00000009999	TBC1D10A	0.490665	-1.02719	7.27675e-07	9.06098e-06	yes	down
ENSSSCG00000005922	SMPD5	0.412358	-1.27803	7.3554e-07	9.13641e-06	yes	down
ENSSSCG00000032365	-	0.357693	-1.48321	7.34815e-07	9.13641e-06	yes	down
ENSSSCG00000027266	PNPLA3	4.43129	2.14773	7.4231e-07	9.2092e-06	yes	up
ENSSSCG00000001821	UNC45A	0.392513	-1.34919	7.43759e-07	9.21586e-06	yes	down
ENSSSCG00000032946	HMGN5	3.2115	1.68325	7.51142e-07	9.29595e-06	yes	up
ENSSSCG00000037016	ID1	0.304139	-1.7172	7.52349e-07	9.29951e-06	yes	down
ENSSSCG00000001788	STARD5	0.420774	-1.24888	7.56619e-07	9.34088e-06	yes	down
ENSSSCG00000007481	-	0.410823	-1.28341	7.64604e-07	9.41646e-06	yes	down
ENSSSCG00000035586	-	0.187282	-2.41672	7.66128e-07	9.42375e-06	yes	down
ENSSSCG00000017063	-	3.90508	1.96535	7.9979e-07	9.80204e-06	yes	up
ENSSSCG00000008723	-	3.80684	1.92859	8.03813e-07	9.82751e-06	yes	up
ENSSSCG00000038633	BORCS7	2.30863	1.20704	8.27216e-07	1.00892e-05	yes	up
ENSSSCG00000039194	KANK2	2.6219	1.39061	8.62561e-07	1.05077e-05	yes	up
ENSSSCG00000006935	CLCA2	0.474766	-1.07471	8.77744e-07	1.06797e-05	yes	down
ENSSSCG00000015267	FMO2	3.23945	1.69575	8.91207e-07	1.08305e-05	yes	up
ENSSSCG00000049515	-	0.439989	-1.18446	9.08393e-07	1.10261e-05	yes	down
ENSSSCG00000001565	-	0.327589	-1.61004	9.09714e-07	1.10289e-05	yes	down
ENSSSCG00000038162	CCL21	3.42282	1.77518	9.1782e-07	1.11006e-05	yes	up
ENSSSCG00000014580	RIC3	0.481963	-1.05301	9.17336e-07	1.11006e-05	yes	down
ENSSSCG00000031778	CYP4X1	4.5819	2.19595	9.22765e-07	1.1147e-05	yes	up
ENSSSCG00000039915	R3HCC1	0.385474	-1.37529	9.36425e-07	1.12837e-05	yes	down
ENSSSCG00000012960	CST6	0.302763	-1.72374	9.37422e-07	1.12837e-05	yes	down
ENSSSCG00000007465	-	3.02517	1.59702	9.39797e-07	1.12988e-05	yes	up
ENSSSCG00000040397	COLEC12	3.19252	1.67469	9.47543e-07	1.13784e-05	yes	up
ENSSSCG00000014426	SPINK9	0.174367	-2.5198	9.50366e-07	1.13988e-05	yes	down
ENSSSCG00000004644	HDC	3.12809	1.64528	9.799e-07	1.17391e-05	yes	up
ENSSSCG00000036113	GSAP	2.24996	1.1699	1.00233e-06	1.19936e-05	yes	up
ENSSSCG00000000958	DYRK2	2.17037	1.11794	1.01219e-06	1.20972e-05	yes	up
ENSSSCG00000006911	TGFBR3	2.63143	1.39585	1.02957e-06	1.22905e-05	yes	up
ENSSSCG00000026427	RORC	0.446797	-1.16231	1.0332e-06	1.23192e-05	yes	down
ENSSSCG00000008372	EHBP1	2.39607	1.26067	1.03556e-06	1.23328e-05	yes	up
ENSSSCG00000004779	PLCB2	2.15053	1.10469	1.10612e-06	1.31421e-05	yes	up
ENSSSCG00000029998	KLF7	2.14813	1.10308	1.11914e-06	1.32812e-05	yes	up
ENSSSCG00000008319	CD207	0.339544	-1.55833	1.13825e-06	1.34607e-05	yes	down
ENSSSCG00000037430	COL6A6	4.1863	2.06568	1.13982e-06	1.34635e-05	yes	up
ENSSSCG00000010568	NPM3	0.444117	-1.17099	1.17597e-06	1.38742e-05	yes	down
ENSSSCG00000008262	SEMA4F	2.28146	1.18996	1.18199e-06	1.3929e-05	yes	up
ENSSSCG00000000277	-	0.310543	-1.68713	1.19551e-06	1.40709e-05	yes	down
ENSSSCG00000020705	MAP3K8	2.28416	1.19166	1.19682e-06	1.40709e-05	yes	up
ENSSSCG00000006590	S100A8	5.75944	2.52593	1.20072e-06	1.41005e-05	yes	up
ENSSSCG00000004819	CERS3	0.328443	-1.60628	1.20602e-06	1.4135e-05	yes	down
ENSSSCG00000008698	RGS12	0.442504	-1.17624	1.20646e-06	1.4135e-05	yes	down
ENSSSCG00000045890	-	2.12982	1.09073	1.21915e-06	1.42506e-05	yes	up
ENSSSCG00000008019	JPT2	0.484458	-1.04556	1.2337e-06	1.44041e-05	yes	down
ENSSSCG00000016441	ABCF2	0.426198	-1.2304	1.24547e-06	1.45247e-05	yes	down
ENSSSCG00000021576	CD83	3.1172	1.64025	1.25385e-06	1.46056e-05	yes	up
ENSSSCG00000035537	RUNX1	2.60124	1.3792	1.27547e-06	1.48233e-05	yes	up
ENSSSCG00000002959	FAM98C	0.489984	-1.02919	1.31987e-06	1.52866e-05	yes	down
ENSSSCG00000004217	RNF146	2.06195	1.04401	1.33795e-06	1.54488e-05	yes	up
ENSSSCG00000015322	-	3.13432	1.64815	1.33846e-06	1.54488e-05	yes	up
ENSSSCG00000012378	PDZD11	0.350131	-1.51403	1.33573e-06	1.54488e-05	yes	down
ENSSSCG00000009466	UCHL3	0.450755	-1.14959	1.34944e-06	1.55578e-05	yes	down
ENSSSCG00000038966	KRT7	3.80664	1.92852	1.35487e-06	1.55727e-05	yes	up
ENSSSCG00000015802	FAM149A	2.11218	1.07874	1.35526e-06	1.55727e-05	yes	up
ENSSSCG00000039812	RAP2A	2.17956	1.12404	1.39081e-06	1.59438e-05	yes	up
ENSSSCG00000012985	LTBP3	2.8862	1.52917	1.39854e-06	1.60143e-05	yes	up
ENSSSCG00000015566	EDEM3	2.69085	1.42806	1.41307e-06	1.61624e-05	yes	up
ENSSSCG00000011495	PRICKLE2	2.36867	1.24408	1.42974e-06	1.63162e-05	yes	up
ENSSSCG00000025133	ITGB2	2.45213	1.29403	1.45345e-06	1.65242e-05	yes	up
ENSSSCG00000003832	TACSTD2	0.450488	-1.15044	1.45314e-06	1.65242e-05	yes	down
ENSSSCG00000035012	ELOVL7	0.443341	-1.17351	1.45451e-06	1.65242e-05	yes	down
ENSSSCG00000010973	RPP25L	0.496968	-1.00878	1.48084e-06	1.68045e-05	yes	down
ENSSSCG00000002866	CEBPA	0.484733	-1.04474	1.49489e-06	1.69259e-05	yes	down
ENSSSCG00000006592	S100A7	7.77747	2.9593	1.53402e-06	1.73302e-05	yes	up
ENSSSCG00000039573	SLPI	0.348507	-1.52074	1.5704e-06	1.77015e-05	yes	down
ENSSSCG00000029165	DOK4	0.34928	-1.51754	1.56959e-06	1.77015e-05	yes	down
ENSSSCG00000025488	MCM3	0.485919	-1.04121	1.58537e-06	1.78504e-05	yes	down
ENSSSCG00000031118	PREX1	2.73691	1.45255	1.58842e-06	1.78649e-05	yes	up
ENSSSCG00000000171	-	2.34771	1.23126	1.6205e-06	1.81853e-05	yes	up
ENSSSCG00000040535	LY6E	0.356459	-1.48819	1.63226e-06	1.82969e-05	yes	down
ENSSSCG00000027322	PGLYRP3	0.34737	-1.52546	1.64164e-06	1.83613e-05	yes	down
ENSSSCG00000004902	RNF152	4.34345	2.11884	1.64699e-06	1.84008e-05	yes	up
ENSSSCG00000000087	TAB1	0.463738	-1.10862	1.65804e-06	1.85038e-05	yes	down
ENSSSCG00000014232	LOX	4.52558	2.1781	1.67041e-06	1.86213e-05	yes	up
ENSSSCG00000022536	SLC37A2	0.432956	-1.20771	1.69027e-06	1.8822e-05	yes	down
ENSSSCG00000000295	NCKAP1L	2.4714	1.30533	1.70464e-06	1.89312e-05	yes	up
ENSSSCG00000004192	CCN2	3.52738	1.8186	1.7057e-06	1.89312e-05	yes	up
ENSSSCG00000011226	TGFBR2	2.09808	1.06907	1.74612e-06	1.93374e-05	yes	up
ENSSSCG00000000037	ARFGAP3	2.05093	1.03628	1.75597e-06	1.9404e-05	yes	up
ENSSSCG00000034905	MVD	0.407307	-1.29581	1.76447e-06	1.94766e-05	yes	down
ENSSSCG00000010319	SAMD8	2.02655	1.01903	1.7769e-06	1.95924e-05	yes	up
ENSSSCG00000021343	-	2.72425	1.44586	1.8033e-06	1.98618e-05	yes	up
ENSSSCG00000002313	SLC10A1	2.51854	1.33259	1.84568e-06	2.03065e-05	yes	up
ENSSSCG00000025685	TP73	0.475503	-1.07248	1.86843e-06	2.05344e-05	yes	down
ENSSSCG00000012551	RNF128	4.57034	2.1923	1.87168e-06	2.05478e-05	yes	up
ENSSSCG00000013403	GALNT18	0.399606	-1.32335	1.92883e-06	2.11523e-05	yes	down
ENSSSCG00000017306	ITGB3	3.02125	1.59514	1.95305e-06	2.13715e-05	yes	up
ENSSSCG00000012381	-	4.82642	2.27095	1.95119e-06	2.13715e-05	yes	up
ENSSSCG00000012007	HSPA13	2.77619	1.47311	1.96245e-06	2.14511e-05	yes	up
ENSSSCG00000037015	SESN3	2.04136	1.02953	1.96649e-06	2.14722e-05	yes	up
ENSSSCG00000008799	LIMCH1	2.95158	1.56149	1.97967e-06	2.15695e-05	yes	up
ENSSSCG00000026748	PLK1	0.444754	-1.16892	1.99971e-06	2.17175e-05	yes	down
ENSSSCG00000008346	APLF	2.1015	1.07142	2.04755e-06	2.21894e-05	yes	up
ENSSSCG00000015413	FGL2	2.37738	1.24937	2.0656e-06	2.23504e-05	yes	up
ENSSSCG00000009229	ARHGAP24	2.5663	1.35969	2.09688e-06	2.2627e-05	yes	up
ENSSSCG00000028964	PIM2	3.05202	1.60977	2.11513e-06	2.27997e-05	yes	up
ENSSSCG00000003616	FAM167B	0.342715	-1.54492	2.14709e-06	2.31196e-05	yes	down
ENSSSCG00000014422	SPINK5	0.386139	-1.37281	2.23633e-06	2.39529e-05	yes	down
ENSSSCG00000024661	ZNF524	0.480689	-1.05682	2.23433e-06	2.39529e-05	yes	down
ENSSSCG00000028536	LHFPL2	3.66775	1.8749	2.27048e-06	2.4223e-05	yes	up
ENSSSCG00000006564	RAB13	2.14491	1.10092	2.27113e-06	2.4223e-05	yes	up
ENSSSCG00000033142	ENDOU	0.415338	-1.26764	2.34952e-06	2.50327e-05	yes	down
ENSSSCG00000004658	FBN1	2.85886	1.51544	2.3685e-06	2.51818e-05	yes	up
ENSSSCG00000026590	HGH1	0.463331	-1.10989	2.3681e-06	2.51818e-05	yes	down
ENSSSCG00000017112	IRX4	0.4498	-1.15264	2.39666e-06	2.54544e-05	yes	down
ENSSSCG00000037999	-	0.497342	-1.00769	2.41407e-06	2.56054e-05	yes	down
ENSSSCG00000001392	TCF19	0.406906	-1.29723	2.42709e-06	2.56967e-05	yes	down
ENSSSCG00000000734	TSPAN11	2.37001	1.24489	2.43857e-06	2.57912e-05	yes	up
ENSSSCG00000023791	-	0.396529	-1.3345	2.45777e-06	2.59226e-05	yes	down
ENSSSCG00000009705	GALNT7	3.13359	1.64782	2.45869e-06	2.59226e-05	yes	up
ENSSSCG00000003078	CEACAM19	0.330527	-1.59716	2.46133e-06	2.59234e-05	yes	down
ENSSSCG00000011218	SLC4A7	4.24492	2.08574	2.46841e-06	2.5971e-05	yes	up
ENSSSCG00000007942	HMOX2	0.475245	-1.07326	2.47636e-06	2.60275e-05	yes	down
ENSSSCG00000017925	SLC16A11	4.22941	2.08046	2.61324e-06	2.74092e-05	yes	up
ENSSSCG00000012329	PHF8	0.467866	-1.09583	2.66574e-06	2.78731e-05	yes	down
ENSSSCG00000015555	LAMC1	2.11292	1.07924	2.74411e-06	2.86475e-05	yes	up
ENSSSCG00000014933	NAALAD2	2.91411	1.54305	2.77305e-06	2.88774e-05	yes	up
ENSSSCG00000033854	LGALS1	2.42832	1.27996	2.83413e-06	2.94813e-05	yes	up
ENSSSCG00000014448	-	0.274665	-1.86425	2.85259e-06	2.96429e-05	yes	down
ENSSSCG00000015085	IL10RA	2.55845	1.35527	2.88048e-06	2.99019e-05	yes	up
ENSSSCG00000021663	NOL12	0.458946	-1.12361	2.94737e-06	3.05337e-05	yes	down
ENSSSCG00000025924	IGFBP5	2.73989	1.45412	2.998e-06	3.10264e-05	yes	up
ENSSSCG00000020657	BCAM	2.57666	1.3655	3.04515e-06	3.14821e-05	yes	up
ENSSSCG00000031727	-	0.449186	-1.15461	3.05079e-06	3.15082e-05	yes	down
ENSSSCG00000006051	CTHRC1	5.68822	2.50798	3.06418e-06	3.16143e-05	yes	up
ENSSSCG00000017032	PTTG1	0.376104	-1.4108	3.10824e-06	3.20361e-05	yes	down
ENSSSCG00000021606	FLVCR2	2.83213	1.50189	3.16876e-06	3.25934e-05	yes	up
ENSSSCG00000031493	CYBA	2.3039	1.20408	3.1849e-06	3.27261e-05	yes	up
ENSSSCG00000017885	SMTNL2	0.428122	-1.22391	3.19879e-06	3.28355e-05	yes	down
ENSSSCG00000036213	-	2.91616	1.54407	3.20305e-06	3.28459e-05	yes	up
ENSSSCG00000026819	NID1	2.83282	1.50224	3.23775e-06	3.31681e-05	yes	up
ENSSSCG00000009904	DYNLL1	0.372396	-1.42509	3.24109e-06	3.31687e-05	yes	down
ENSSSCG00000002927	-	0.350136	-1.51401	3.27473e-06	3.3479e-05	yes	down
ENSSSCG00000005457	LPAR1	3.00504	1.58738	3.29995e-06	3.37028e-05	yes	up
ENSSSCG00000008617	CYRIA	2.43975	1.28673	3.31628e-06	3.38354e-05	yes	up
ENSSSCG00000016491	DENND11	2.53994	1.3448	3.4054e-06	3.47097e-05	yes	up
ENSSSCG00000030067	GINM1	2.03274	1.02343	3.40954e-06	3.47169e-05	yes	up
ENSSSCG00000040920	PRKACB	2.35404	1.23514	3.42194e-06	3.48081e-05	yes	up
ENSSSCG00000038772	IKBIP	2.27379	1.1851	3.4885e-06	3.54495e-05	yes	up
ENSSSCG00000036665	-	0.396443	-1.33482	3.49618e-06	3.54918e-05	yes	down
ENSSSCG00000002554	PLD4	2.10346	1.07276	3.59545e-06	3.64265e-05	yes	up
ENSSSCG00000016570	TSPAN33	3.98893	1.996	3.67477e-06	3.71556e-05	yes	up
ENSSSCG00000013772	ASF1B	0.350218	-1.51367	3.67962e-06	3.71675e-05	yes	down
ENSSSCG00000021739	HSD17B12	2.39435	1.25963	3.78108e-06	3.81161e-05	yes	up
ENSSSCG00000035828	ARHGEF4	0.49661	-1.00981	3.81277e-06	3.83592e-05	yes	down
ENSSSCG00000023857	ARHGEF40	2.16428	1.11389	3.82948e-06	3.84751e-05	yes	up
ENSSSCG00000006648	CTSS	2.1051	1.07389	3.83583e-06	3.84763e-05	yes	up
ENSSSCG00000006105	GEM	2.22022	1.1507	3.84188e-06	3.84987e-05	yes	up
ENSSSCG00000003694	EMILIN2	2.64022	1.40066	3.85583e-06	3.85621e-05	yes	up
ENSSSCG00000012792	RENBP	2.01187	1.00853	3.85307e-06	3.85621e-05	yes	up
ENSSSCG00000038229	EML2	0.482678	-1.05087	3.86797e-06	3.86071e-05	yes	down
ENSSSCG00000002923	WDR62	0.477811	-1.06549	3.86449e-06	3.86071e-05	yes	down
ENSSSCG00000008227	ST3GAL5	3.70732	1.89038	3.87395e-06	3.86287e-05	yes	up
ENSSSCG00000038535	ARSB	2.78574	1.47806	4.05152e-06	4.03198e-05	yes	up
ENSSSCG00000005249	ENTREP1	2.66897	1.41628	4.29092e-06	4.24931e-05	yes	up
ENSSSCG00000040337	AK4	2.44231	1.28825	4.34042e-06	4.28993e-05	yes	up
ENSSSCG00000007947	LOC100513346	0.446904	-1.16196	4.34521e-06	4.29047e-05	yes	down
ENSSSCG00000005914	SHARPIN	0.488323	-1.03409	4.38565e-06	4.32003e-05	yes	down
ENSSSCG00000032444	PLXDC2	0.499144	-1.00247	4.4592e-06	4.38163e-05	yes	down
ENSSSCG00000015603	LPGAT1	2.25759	1.17478	4.53551e-06	4.45229e-05	yes	up
ENSSSCG00000010130	GNB1L	0.4588	-1.12406	4.54094e-06	4.4533e-05	yes	down
ENSSSCG00000035195	HNMT	2.09735	1.06857	4.55692e-06	4.46463e-05	yes	up
ENSSSCG00000003687	EPB41L3	2.63377	1.39713	4.58522e-06	4.48801e-05	yes	up
ENSSSCG00000036789	COX6A2	0.484365	-1.04583	4.62161e-06	4.51053e-05	yes	down
ENSSSCG00000001877	SNUPN	0.486721	-1.03883	4.62909e-06	4.51186e-05	yes	down
ENSSSCG00000009348	-	2.62384	1.39168	4.77622e-06	4.63903e-05	yes	up
ENSSSCG00000008615	VSNL1	0.390758	-1.35565	4.83248e-06	4.68917e-05	yes	down
ENSSSCG00000016943	ADAMTS6	2.16541	1.11464	5.02013e-06	4.86659e-05	yes	up
ENSSSCG00000034555	LOC100520491	2.2837	1.19138	5.04176e-06	4.8782e-05	yes	up
ENSSSCG00000012435	MAGT1	2.22507	1.15385	5.13644e-06	4.96506e-05	yes	up
ENSSSCG00000031074	FAM110D	0.356515	-1.48796	5.15607e-06	4.97928e-05	yes	down
ENSSSCG00000010655	GFRA1	2.34066	1.22692	5.17739e-06	4.99509e-05	yes	up
ENSSSCG00000024736	ACP4	0.401915	-1.31504	5.22825e-06	5.03408e-05	yes	down
ENSSSCG00000026861	NECTIN4	0.469741	-1.09006	5.23273e-06	5.03408e-05	yes	down
ENSSSCG00000003951	C6H1orf210	0.365513	-1.452	5.37841e-06	5.14973e-05	yes	down
ENSSSCG00000047083	H2BC21	2.26718	1.1809	5.39077e-06	5.15225e-05	yes	up
ENSSSCG00000034741	-	0.270665	-1.88542	5.39124e-06	5.15225e-05	yes	down
ENSSSCG00000035561	SLX1A	0.471517	-1.08462	5.41114e-06	5.16639e-05	yes	down
ENSSSCG00000033844	CYP1B1	2.13068	1.09131	5.47607e-06	5.19959e-05	yes	up
ENSSSCG00000014149	MEF2C	2.25531	1.17332	5.47677e-06	5.19959e-05	yes	up
ENSSSCG00000016522	PTN	2.92262	1.54726	5.45987e-06	5.19959e-05	yes	up
ENSSSCG00000021988	TUSC3	2.20518	1.1409	5.47297e-06	5.19959e-05	yes	up
ENSSSCG00000024149	ELOVL5	2.21204	1.14538	5.51716e-06	5.22812e-05	yes	up
ENSSSCG00000000234	TAMALIN	2.57304	1.36348	5.55535e-06	5.25937e-05	yes	up
ENSSSCG00000034491	PRICKLE1	2.29023	1.19549	5.67601e-06	5.35356e-05	yes	up
ENSSSCG00000014410	SH3RF2	0.450938	-1.149	5.70986e-06	5.37792e-05	yes	down
ENSSSCG00000049907	-	0.176332	-2.50364	5.78366e-06	5.43987e-05	yes	down
ENSSSCG00000040678	TYMS	0.457682	-1.12758	5.86698e-06	5.49778e-05	yes	down
ENSSSCG00000017126	NARF	0.466289	-1.1007	5.89249e-06	5.51657e-05	yes	down
ENSSSCG00000040786	SPTBN1	2.23062	1.15744	5.97671e-06	5.57992e-05	yes	up
ENSSSCG00000009926	TCHP	0.316005	-1.66198	6.23101e-06	5.81197e-05	yes	down
ENSSSCG00000032723	ACER3	2.18924	1.13043	6.24966e-06	5.82399e-05	yes	up
ENSSSCG00000011145	ASB13	0.482553	-1.05124	6.34166e-06	5.90428e-05	yes	down
ENSSSCG00000004114	ADGB	2.45817	1.29759	6.35097e-06	5.90751e-05	yes	up
ENSSSCG00000016634	CAV1	2.26049	1.17664	6.55296e-06	6.07862e-05	yes	up
ENSSSCG00000008349	-	2.29287	1.19715	6.59085e-06	6.10817e-05	yes	up
ENSSSCG00000033377	CEP20	0.459081	-1.12318	6.64257e-06	6.15046e-05	yes	down
ENSSSCG00000031487	LSP1	2.25878	1.17555	6.67699e-06	6.17668e-05	yes	up
ENSSSCG00000015125	NECTIN1	0.468156	-1.09494	6.69724e-06	6.17675e-05	yes	down
ENSSSCG00000037735	HCAR2	0.317459	-1.65536	6.69185e-06	6.17675e-05	yes	down
ENSSSCG00000026705	NVL	0.46824	-1.09468	6.70151e-06	6.17675e-05	yes	down
ENSSSCG00000039045	-	3.46447	1.79263	6.68649e-06	6.17675e-05	yes	up
ENSSSCG00000008601	SDC1	0.397423	-1.33125	6.77667e-06	6.24034e-05	yes	down
ENSSSCG00000038960	HGSNAT	2.25213	1.17129	6.80672e-06	6.26231e-05	yes	up
ENSSSCG00000013012	SNX15	0.401168	-1.31772	6.87572e-06	6.32003e-05	yes	down
ENSSSCG00000021060	RCBTB1	2.26762	1.18118	6.92251e-06	6.34574e-05	yes	up
ENSSSCG00000033189	FAM107A	2.20817	1.14285	7.2856e-06	6.62452e-05	yes	up
ENSSSCG00000005610	SLC2A8	0.454311	-1.13825	7.42695e-06	6.74092e-05	yes	down
ENSSSCG00000025430	DTX2	0.490577	-1.02745	7.5131e-06	6.813e-05	yes	down
ENSSSCG00000031942	YES1	2.29536	1.19872	7.58416e-06	6.86512e-05	yes	up
ENSSSCG00000010012	SLC35E4	0.424243	-1.23704	7.64851e-06	6.911e-05	yes	down
ENSSSCG00000039553	ASPG	0.395845	-1.33699	7.68314e-06	6.93609e-05	yes	down
ENSSSCG00000006345	OLFML2B	2.11838	1.08296	7.71395e-06	6.95769e-05	yes	up
ENSSSCG00000039336	GNA13	2.00771	1.00555	7.74088e-06	6.96955e-05	yes	up
ENSSSCG00000001963	EGLN3	0.494406	-1.01623	7.73696e-06	6.96955e-05	yes	down
ENSSSCG00000032857	S100A12	3.79646	1.92465	7.86759e-06	7.07104e-05	yes	up
ENSSSCG00000009202	MMRN1	3.28185	1.71451	7.88779e-06	7.0829e-05	yes	up
ENSSSCG00000033586	DBNDD2	0.4975	-1.00723	7.9319e-06	7.10988e-05	yes	down
ENSSSCG00000005587	NEK6	2.13443	1.09385	7.98893e-06	7.142e-05	yes	up
ENSSSCG00000025592	TP63	0.461422	-1.11584	7.98321e-06	7.142e-05	yes	down
ENSSSCG00000016290	EFHD1	2.19669	1.13533	8.15994e-06	7.28844e-05	yes	up
ENSSSCG00000001820	HDDC3	0.490498	-1.02768	8.2862e-06	7.38816e-05	yes	down
ENSSSCG00000034013	-	0.328023	-1.60813	8.97607e-06	7.9472e-05	yes	down
ENSSSCG00000035565	CCDC134	0.456516	-1.13126	9.02387e-06	7.97929e-05	yes	down
ENSSSCG00000031715	CARD9	2.16585	1.11493	9.1412e-06	8.0722e-05	yes	up
ENSSSCG00000032819	QPCTL	0.491505	-1.02472	9.20295e-06	8.11256e-05	yes	down
ENSSSCG00000004222	NCOA7	2.50599	1.32538	9.2286e-06	8.11715e-05	yes	up
ENSSSCG00000006840	WDR47	0.431613	-1.21219	9.22706e-06	8.11715e-05	yes	down
ENSSSCG00000002443	TC2N	2.76478	1.46716	9.35904e-06	8.21434e-05	yes	up
ENSSSCG00000006453	KIRREL1	2.43547	1.2842	9.37639e-06	8.22244e-05	yes	up
ENSSSCG00000009012	TMEM154	0.488319	-1.0341	9.45344e-06	8.28282e-05	yes	down
ENSSSCG00000001245	POLR1H	0.480128	-1.05851	9.50815e-06	8.32354e-05	yes	down
ENSSSCG00000004737	PLA2G4B	0.457316	-1.12874	9.55597e-06	8.35285e-05	yes	down
ENSSSCG00000029413	DNMT3A	2.3127	1.20958	9.55815e-06	8.35285e-05	yes	up
ENSSSCG00000008796	RBM47	3.36374	1.75007	9.87548e-06	8.61527e-05	yes	up
ENSSSCG00000022525	ARHGEF5	0.475779	-1.07164	1.00235e-05	8.72933e-05	yes	down
ENSSSCG00000035392	IGFBP2	2.1396	1.09734	1.01597e-05	8.8403e-05	yes	up
ENSSSCG00000015282	PPP1R15B	2.0992	1.06984	1.02409e-05	8.89925e-05	yes	up
ENSSSCG00000013888	JAK3	2.73599	1.45206	1.03577e-05	8.97404e-05	yes	up
ENSSSCG00000015231	DCPS	0.429648	-1.21877	1.04174e-05	9.00257e-05	yes	down
ENSSSCG00000010444	LIPM	0.40364	-1.30886	1.04075e-05	9.00257e-05	yes	down
ENSSSCG00000012376	GDPD2	0.35157	-1.50812	1.04133e-05	9.00257e-05	yes	down
ENSSSCG00000025992	ENPP3	4.17292	2.06106	1.05838e-05	9.13857e-05	yes	up
ENSSSCG00000040513	AQP3	0.369463	-1.4365	1.06084e-05	9.15205e-05	yes	down
ENSSSCG00000038362	-	2.49556	1.31936	1.06526e-05	9.18226e-05	yes	up
ENSSSCG00000027121	ODC1	3.84814	1.94416	1.06752e-05	9.19397e-05	yes	up
ENSSSCG00000025238	SHOX2	2.81938	1.49538	1.08188e-05	9.29908e-05	yes	up
ENSSSCG00000024793	PORCN	0.46319	-1.11032	1.10502e-05	9.46047e-05	yes	down
ENSSSCG00000004755	DLL4	0.489412	-1.03088	1.12399e-05	9.59851e-05	yes	down
ENSSSCG00000026958	WNT10A	0.397142	-1.33227	1.12841e-05	9.62006e-05	yes	down
ENSSSCG00000005103	DET1	0.48714	-1.03759	1.13283e-05	9.64143e-05	yes	down
ENSSSCG00000030672	ZNF692	0.416693	-1.26294	1.13753e-05	9.67328e-05	yes	down
ENSSSCG00000027530	TAF12	0.460824	-1.11771	1.15403e-05	9.8054e-05	yes	down
ENSSSCG00000013295	TRIM44	2.20509	1.14084	1.15721e-05	9.82418e-05	yes	up
ENSSSCG00000016313	HJURP	0.350815	-1.51122	1.16085e-05	9.84675e-05	yes	down
ENSSSCG00000000252	KRT8	2.4927	1.31771	1.17944e-05	9.9961e-05	yes	up
ENSSSCG00000001620	MDFI	0.461976	-1.11411	1.18785e-05	0.000100505	yes	down
ENSSSCG00000032536	B3GNT8	0.488984	-1.03214	1.19352e-05	0.000100816	yes	down
ENSSSCG00000040559	ZNF691	0.460234	-1.11956	1.20085e-05	0.000101283	yes	down
ENSSSCG00000005650	CERCAM	2.85268	1.51232	1.20105e-05	0.000101283	yes	up
ENSSSCG00000015010	LOC100512977	0.440257	-1.18358	1.20368e-05	0.00010142	yes	down
ENSSSCG00000027378	SH3PXD2B	2.29123	1.19612	1.21185e-05	0.000102024	yes	up
ENSSSCG00000009817	P2RX7	0.292446	-1.77376	1.21657e-05	0.000102336	yes	down
ENSSSCG00000038963	PRKX	0.448104	-1.15809	1.23304e-05	0.000103549	yes	down
ENSSSCG00000017864	SHPK	0.311246	-1.68387	1.24585e-05	0.000104451	yes	down
ENSSSCG00000006800	CD53	2.75237	1.46068	1.24989e-05	0.000104703	yes	up
ENSSSCG00000003561	ZDHHC18	0.265694	-1.91216	1.26404e-05	0.000105801	yes	down
ENSSSCG00000006697	ACP6	0.39737	-1.33145	1.2737e-05	0.000106433	yes	down
ENSSSCG00000026914	PLAAT3	2.42802	1.27978	1.28653e-05	0.000107416	yes	up
ENSSSCG00000025463	PROS1	2.00163	1.00117	1.28899e-05	0.000107533	yes	up
ENSSSCG00000040833	BRF2	0.478111	-1.06458	1.29085e-05	0.000107599	yes	down
ENSSSCG00000012759	ZNF185	0.460625	-1.11833	1.32019e-05	0.000109683	yes	down
ENSSSCG00000017511	PLXDC1	2.95963	1.56542	1.32415e-05	0.000109922	yes	up
ENSSSCG00000034539	-	16.8903	4.07812	1.33853e-05	0.000110843	yes	up
ENSSSCG00000022151	B3GALT6	0.49915	-1.00245	1.34963e-05	0.000111671	yes	down
ENSSSCG00000035774	ERRFI1	4.60412	2.20293	1.35938e-05	0.000112293	yes	up
ENSSSCG00000034154	WNK2	0.43659	-1.19565	1.36485e-05	0.000112653	yes	down
ENSSSCG00000010621	ADD3	2.21961	1.1503	1.37114e-05	0.00011308	yes	up
ENSSSCG00000008959	CXCL2	3.06461	1.6157	1.37707e-05	0.000113384	yes	up
ENSSSCG00000029753	CYTIP	2.89355	1.53284	1.38138e-05	0.000113646	yes	up
ENSSSCG00000015022	LAYN	2.57808	1.3663	1.38887e-05	0.000114169	yes	up
ENSSSCG00000009852	VSIG10	2.03659	1.02616	1.39137e-05	0.000114282	yes	up
ENSSSCG00000008646	RNF144A	2.40056	1.26337	1.41847e-05	0.000116225	yes	up
ENSSSCG00000002512	DEGS2	0.428908	-1.22126	1.42349e-05	0.000116542	yes	down
ENSSSCG00000039360	LRFN4	0.414658	-1.27001	1.42624e-05	0.000116672	yes	down
ENSSSCG00000012234	SRPX	2.48361	1.31244	1.43632e-05	0.000117402	yes	up
ENSSSCG00000003088	APOE	2.31955	1.21384	1.44819e-05	0.000118181	yes	up
ENSSSCG00000026618	CAVIN2	2.12432	1.087	1.45427e-05	0.000118486	yes	up
ENSSSCG00000009844	HSPB8	0.456972	-1.12982	1.45911e-05	0.000118785	yes	down
ENSSSCG00000017082	SPARC	2.8426	1.50721	1.46448e-05	0.000119126	yes	up
ENSSSCG00000038569	ARMCX1	2.35053	1.23299	1.47573e-05	0.000119945	yes	up
ENSSSCG00000015961	CDCA7	0.453086	-1.14214	1.47924e-05	0.000120133	yes	down
ENSSSCG00000015818	DDHD2	2.29043	1.19562	1.48243e-05	0.000120296	yes	up
ENSSSCG00000035432	HDGFL3	2.21028	1.14423	1.50273e-05	0.000121846	yes	up
ENSSSCG00000040334	CBX6	2.64102	1.4011	1.50564e-05	0.000121983	yes	up
ENSSSCG00000015238	ARHGAP32	2.83573	1.50372	1.5118e-05	0.000122385	yes	up
ENSSSCG00000013335	LGR4	2.15513	1.10778	1.51444e-05	0.0001225	yes	up
ENSSSCG00000041738	-	3.3828	1.75822	1.52114e-05	0.000122943	yes	up
ENSSSCG00000035598	EDN1	2.60505	1.38131	1.53989e-05	0.000124161	yes	up
ENSSSCG00000007574	SDK1	3.21355	1.68417	1.54785e-05	0.000124704	yes	up
ENSSSCG00000039514	-	0.356634	-1.48748	1.55419e-05	0.000125015	yes	down
ENSSSCG00000031712	MFAP5	2.38626	1.25475	1.55361e-05	0.000125015	yes	up
ENSSSCG00000036293	SRSF10	2.05082	1.0362	1.58674e-05	0.000127213	yes	up
ENSSSCG00000012780	PLXNB3	0.449598	-1.15329	1.59701e-05	0.00012785	yes	down
ENSSSCG00000038888	C6H1orf122	0.49639	-1.01045	1.60643e-05	0.000128501	yes	down
ENSSSCG00000004789	THBS1	2.77451	1.47223	1.61949e-05	0.000129444	yes	up
ENSSSCG00000021944	RAC2	2.11879	1.08324	1.64664e-05	0.000131302	yes	up
ENSSSCG00000022390	RGN	2.81396	1.4926	1.65083e-05	0.000131533	yes	up
ENSSSCG00000005232	-	2.27659	1.18688	1.66877e-05	0.000132829	yes	up
ENSSSCG00000004713	TGM5	0.323833	-1.62668	1.67923e-05	0.00013348	yes	down
ENSSSCG00000003620	TRIM62	0.439188	-1.18709	1.68556e-05	0.000133878	yes	down
ENSSSCG00000009605	GFRA2	2.77084	1.47032	1.71466e-05	0.000135976	yes	up
ENSSSCG00000039556	KCNQ1	2.52702	1.33744	1.72037e-05	0.000136233	yes	up
ENSSSCG00000038931	C1H6orf120	2.16633	1.11525	1.72059e-05	0.000136233	yes	up
ENSSSCG00000010464	PPP1R3C	2.26387	1.17879	1.72719e-05	0.000136295	yes	up
ENSSSCG00000010629	ADRA2A	2.20035	1.13773	1.72409e-05	0.000136295	yes	up
ENSSSCG00000031201	LMOD1	2.77165	1.47074	1.76084e-05	0.00013866	yes	up
ENSSSCG00000029484	-	3.04956	1.6086	1.7939e-05	0.000140933	yes	up
ENSSSCG00000020749	KCNAB2	2.58993	1.37291	1.81305e-05	0.000142247	yes	up
ENSSSCG00000038486	DYNC2I1	2.19116	1.13169	1.81343e-05	0.000142247	yes	up
ENSSSCG00000000917	-	3.34519	1.74209	1.82255e-05	0.000142851	yes	up
ENSSSCG00000014834	UCP3	3.28347	1.71522	1.84429e-05	0.000144331	yes	up
ENSSSCG00000004549	RBPMS2	2.99494	1.58253	1.85116e-05	0.000144757	yes	up
ENSSSCG00000020701	-	0.440624	-1.18238	1.8727e-05	0.000146215	yes	down
ENSSSCG00000000145	MYH9	2.4764	1.30824	1.87788e-05	0.000146507	yes	up
ENSSSCG00000015595	ATF3	2.6819	1.42325	1.91818e-05	0.000149535	yes	up
ENSSSCG00000033194	GEMIN7	0.496334	-1.01062	2.01974e-05	0.00015721	yes	down
ENSSSCG00000035344	UBE2S	0.466374	-1.10044	2.02152e-05	0.000157228	yes	down
ENSSSCG00000007140	SMOX	0.458172	-1.12604	2.03448e-05	0.000158114	yes	down
ENSSSCG00000035366	MFHAS1	2.06997	1.04961	2.05677e-05	0.000159479	yes	up
ENSSSCG00000032650	SUB1	2.03438	1.02459	2.05613e-05	0.000159479	yes	up
ENSSSCG00000032029	PPP2R3B	0.487885	-1.03539	2.05385e-05	0.000159479	yes	down
ENSSSCG00000003013	B9D2	0.397856	-1.32968	2.05971e-05	0.000159584	yes	down
ENSSSCG00000027331	-	2.363	1.24062	2.06247e-05	0.000159676	yes	up
ENSSSCG00000002688	PLCG2	2.09425	1.06643	2.06656e-05	0.000159749	yes	up
ENSSSCG00000013230	FAM180B	2.90317	1.53763	2.16316e-05	0.000166705	yes	up
ENSSSCG00000016056	GLS	2.06018	1.04277	2.1811e-05	0.000167832	yes	up
ENSSSCG00000032188	METTL26	0.434996	-1.20093	2.18717e-05	0.000167956	yes	down
ENSSSCG00000017778	DHRS13	0.39966	-1.32315	2.20856e-05	0.000169301	yes	down
ENSSSCG00000003062	LYPD3	0.375204	-1.41425	2.24372e-05	0.000171735	yes	down
ENSSSCG00000023783	-	0.488215	-1.03441	2.24775e-05	0.000171835	yes	down
ENSSSCG00000020666	EHD4	2.26772	1.18124	2.26772e-05	0.000173048	yes	up
ENSSSCG00000017014	PANK3	2.25952	1.17602	2.27749e-05	0.000173596	yes	up
ENSSSCG00000010723	ACADSB	2.23046	1.15734	2.28773e-05	0.000174181	yes	up
ENSSSCG00000021973	GPX8	2.08153	1.05765	2.2982e-05	0.000174847	yes	up
ENSSSCG00000027812	IQSEC1	2.02479	1.01777	2.33724e-05	0.000177549	yes	up
ENSSSCG00000013074	RAB3IL1	2.62939	1.39473	2.34051e-05	0.000177664	yes	up
ENSSSCG00000005472	SLC46A2	0.47633	-1.06997	2.34646e-05	0.000177982	yes	down
ENSSSCG00000005322	NPR2	2.09211	1.06496	2.37009e-05	0.000179371	yes	up
ENSSSCG00000017762	FOXN1	0.459908	-1.12058	2.40725e-05	0.000181775	yes	down
ENSSSCG00000005423	ABCA1	2.92626	1.54906	2.44867e-05	0.000184489	yes	up
ENSSSCG00000006087	CPQ	3.2415	1.69666	2.44708e-05	0.000184489	yes	up
ENSSSCG00000017422	FKBP10	2.85618	1.51409	2.45882e-05	0.000185116	yes	up
ENSSSCG00000004052	FNDC1	3.06064	1.61383	2.46999e-05	0.000185819	yes	up
ENSSSCG00000013566	INSR	2.21902	1.14992	2.5147e-05	0.000189042	yes	up
ENSSSCG00000010447	ACTA2	2.52598	1.33685	2.55316e-05	0.00019179	yes	up
ENSSSCG00000012397	IL2RG	2.76636	1.46799	2.61161e-05	0.0001956	yes	up
ENSSSCG00000005859	NDOR1	0.346596	-1.52867	2.66302e-05	0.000198714	yes	down
ENSSSCG00000002357	ALDH6A1	2.98562	1.57803	2.67365e-05	0.000199266	yes	up
ENSSSCG00000006651	ADAMTSL4	2.64152	1.40137	2.71512e-05	0.000202006	yes	up
ENSSSCG00000004136	AIG1	2.11942	1.08367	2.73931e-05	0.000203655	yes	up
ENSSSCG00000029005	KPNA2	0.489755	-1.02987	2.77996e-05	0.000206374	yes	down
ENSSSCG00000029855	LHFPL6	2.04634	1.03304	2.7864e-05	0.0002067	yes	up
ENSSSCG00000023716	TNFAIP6	13.7539	3.78177	2.85233e-05	0.000210664	yes	up
ENSSSCG00000013637	QTRT1	0.416958	-1.26202	2.85213e-05	0.000210664	yes	down
ENSSSCG00000005778	-	0.456902	-1.13004	2.89456e-05	0.000213627	yes	down
ENSSSCG00000037815	ZC3H12A	2.79039	1.48047	2.9157e-05	0.000214717	yes	up
ENSSSCG00000000709	PLEKHG6	0.473293	-1.07919	2.92057e-05	0.000214763	yes	down
ENSSSCG00000001498	BEND6	2.39448	1.25971	2.91846e-05	0.000214763	yes	up
ENSSSCG00000007556	PSMG3	0.449952	-1.15216	3.00071e-05	0.000219538	yes	down
ENSSSCG00000039408	ADCY7	2.37547	1.24821	3.00682e-05	0.000219607	yes	up
ENSSSCG00000003646	POU3F1	0.408006	-1.29334	3.01034e-05	0.000219607	yes	down
ENSSSCG00000000075	-	2.1689	1.11696	3.04921e-05	0.000222122	yes	up
ENSSSCG00000032566	ZHX3	2.06425	1.04562	3.09909e-05	0.000224946	yes	up
ENSSSCG00000017407	GHDC	0.443998	-1.17138	3.10465e-05	0.000225188	yes	down
ENSSSCG00000004908	LMAN1	2.10648	1.07484	3.10737e-05	0.000225223	yes	up
ENSSSCG00000015302	STEAP2	2.65455	1.40847	3.15308e-05	0.000228372	yes	up
ENSSSCG00000010564	POLL	0.443834	-1.17191	3.18203e-05	0.000230304	yes	down
ENSSSCG00000031288	CLN5	2.06036	1.0429	3.20248e-05	0.000231453	yes	up
ENSSSCG00000017565	SPATA20	2.34457	1.22932	3.21049e-05	0.000231866	yes	up
ENSSSCG00000035675	-	2.18307	1.12636	3.22012e-05	0.00023223	yes	up
ENSSSCG00000009616	HR	0.413585	-1.27374	3.24579e-05	0.000233914	yes	down
ENSSSCG00000004249	CEP85L	2.28974	1.19518	3.27469e-05	0.000235661	yes	up
ENSSSCG00000036083	PCGF5	2.03641	1.02603	3.32185e-05	0.000238885	yes	up
ENSSSCG00000004205	ARHGAP18	2.01629	1.0117	3.3488e-05	0.00024031	yes	up
ENSSSCG00000031640	LOC100624077	9.25517	3.21026	3.35638e-05	0.00024051	yes	up
ENSSSCG00000009494	SOX21	0.429829	-1.21817	3.36706e-05	0.000240766	yes	down
ENSSSCG00000000298	PPP1R1A	3.24878	1.6999	3.40386e-05	0.000243226	yes	up
ENSSSCG00000015009	-	2.54417	1.3472	3.40748e-05	0.000243312	yes	up
ENSSSCG00000014768	TRIM68	2.19718	1.13565	3.49213e-05	0.000248305	yes	up
ENSSSCG00000006140	CA2	0.366866	-1.44667	3.50728e-05	0.000249032	yes	down
ENSSSCG00000031531	TSPAN10	0.49658	-1.0099	3.68868e-05	0.000260813	yes	down
ENSSSCG00000027466	PCOLCE	2.57739	1.36591	3.70802e-05	0.000261997	yes	up
ENSSSCG00000024614	ITSN1	2.43269	1.28255	3.76498e-05	0.000265465	yes	up
ENSSSCG00000003590	PTPRU	2.30396	1.20412	3.79992e-05	0.000267556	yes	up
ENSSSCG00000034364	SPECC1	2.52565	1.33665	3.80698e-05	0.000267866	yes	up
ENSSSCG00000000130	CYTH4	2.14293	1.09958	3.84643e-05	0.000270266	yes	up
ENSSSCG00000006107	PDP1	2.17284	1.11958	3.92468e-05	0.000275064	yes	up
ENSSSCG00000001888	RPP25	0.363031	-1.46184	3.9256e-05	0.000275064	yes	down
ENSSSCG00000015785	CENPU	0.448198	-1.15779	3.93986e-05	0.000275872	yes	down
ENSSSCG00000001539	PPARD	0.434821	-1.20151	3.95738e-05	0.000276715	yes	down
ENSSSCG00000000194	LOC100127131	0.423733	-1.23877	3.97331e-05	0.000277446	yes	down
ENSSSCG00000026383	NRP2	2.34992	1.23261	4.05492e-05	0.000282559	yes	up
ENSSSCG00000015299	STEAP4	2.60745	1.38264	4.12441e-05	0.000287204	yes	up
ENSSSCG00000009522	PCCA	2.49324	1.31802	4.2415e-05	0.000294545	yes	up
ENSSSCG00000017810	TLCD3A	0.448218	-1.15773	4.23944e-05	0.000294545	yes	down
ENSSSCG00000034715	-	0.42343	-1.2398	4.27575e-05	0.000296517	yes	down
ENSSSCG00000018086	ND4L	2.61788	1.3884	4.28853e-05	0.000296996	yes	up
ENSSSCG00000031802	DHRS7B	0.490915	-1.02646	4.53496e-05	0.000312776	yes	down
ENSSSCG00000004551	ZNF609	2.00549	1.00395	4.55791e-05	0.000314145	yes	up
ENSSSCG00000000672	CLSTN3	3.29287	1.71934	4.70579e-05	0.000323235	yes	up
ENSSSCG00000017589	DLX3	0.424378	-1.23658	4.73172e-05	0.000324796	yes	down
ENSSSCG00000005706	ABL1	2.04225	1.03016	4.80152e-05	0.000328917	yes	up
ENSSSCG00000023165	SEMA7A	0.478073	-1.0647	4.86194e-05	0.000332831	yes	down
ENSSSCG00000025214	TSHZ3	2.61951	1.38929	5.0017e-05	0.000341012	yes	up
ENSSSCG00000032749	PCDH18	2.16618	1.11515	5.02849e-05	0.000342608	yes	up
ENSSSCG00000006917	LRRC8C	2.03912	1.02795	5.07104e-05	0.000345274	yes	up
ENSSSCG00000021436	DFFB	0.389568	-1.36005	5.14522e-05	0.000349619	yes	down
ENSSSCG00000028538	RLIM	2.5411	1.34545	5.14319e-05	0.000349619	yes	up
ENSSSCG00000024223	ARHGEF16	0.466642	-1.09961	5.44825e-05	0.000368477	yes	down
ENSSSCG00000004624	MAPK6	2.2683	1.18161	5.44513e-05	0.000368477	yes	up
ENSSSCG00000017444	KRT15	0.47333	-1.07908	5.58266e-05	0.000377315	yes	down
ENSSSCG00000012276	SYN1	0.41981	-1.25219	5.74895e-05	0.000387259	yes	down
ENSSSCG00000022846	SLC4A3	2.49548	1.31932	5.76809e-05	0.000388031	yes	up
ENSSSCG00000016076	COQ10B	2.18	1.12433	5.7978e-05	0.000389253	yes	up
ENSSSCG00000002651	CDT1	0.439812	-1.18504	5.79708e-05	0.000389253	yes	down
ENSSSCG00000034630	ABI2	2.47196	1.30565	5.85812e-05	0.000393042	yes	up
ENSSSCG00000040010	BCL2A1	2.48439	1.31289	5.94601e-05	0.000398674	yes	up
ENSSSCG00000026502	LIX1L	2.02309	1.01656	6.10572e-05	0.000408841	yes	up
ENSSSCG00000011950	NXPE3	2.0412	1.02942	6.11953e-05	0.000409485	yes	up
ENSSSCG00000006900	DIPK1A	2.3494	1.23229	6.27087e-05	0.000418238	yes	up
ENSSSCG00000008241	TCF7L1	2.27722	1.18727	6.27759e-05	0.00041841	yes	up
ENSSSCG00000032580	MGST1	2.89409	1.53311	6.29041e-05	0.000418988	yes	up
ENSSSCG00000017490	GSDMA	0.351615	-1.50793	6.62197e-05	0.000438124	yes	down
ENSSSCG00000040426	-	0.478693	-1.06283	6.71325e-05	0.000443645	yes	down
ENSSSCG00000011516	EIF4E3	2.05529	1.03934	6.73975e-05	0.000445105	yes	up
ENSSSCG00000033762	-	2.64031	1.40071	6.7898e-05	0.000448118	yes	up
ENSSSCG00000033909	GIMAP1	2.19922	1.13699	6.87031e-05	0.000452545	yes	up
ENSSSCG00000038367	FBXO46	0.464495	-1.10626	6.92343e-05	0.000455451	yes	down
ENSSSCG00000025406	PIK3C2A	2.14735	1.10256	6.94726e-05	0.000456721	yes	up
ENSSSCG00000004952	SMAD3	2.07135	1.05057	7.02727e-05	0.000461602	yes	up
ENSSSCG00000008842	KIT	2.31236	1.20937	7.12058e-05	0.000466192	yes	up
ENSSSCG00000029866	CCDC112	2.68799	1.42653	7.14331e-05	0.00046718	yes	up
ENSSSCG00000004157	IL20RA	0.423131	-1.24082	7.33464e-05	0.000478764	yes	down
ENSSSCG00000006267	PCMTD1	2.19988	1.13742	7.33948e-05	0.000478771	yes	up
ENSSSCG00000008312	DYSF	2.06026	1.04283	7.72622e-05	0.000502056	yes	up
ENSSSCG00000022479	UBR5	2.10772	1.07569	7.76922e-05	0.000504525	yes	up
ENSSSCG00000015894	DPP4	2.25045	1.17021	7.79911e-05	0.000506141	yes	up
ENSSSCG00000009293	-	2.25681	1.17429	7.87836e-05	0.000510629	yes	up
ENSSSCG00000024938	SH3BP5	2.20372	1.13994	7.90638e-05	0.000511461	yes	up
ENSSSCG00000005608	ANGPTL2	2.25344	1.17213	8.00875e-05	0.000517422	yes	up
ENSSSCG00000033655	TUBB2B	0.474961	-1.07412	8.14978e-05	0.000524856	yes	down
ENSSSCG00000027361	OVOL1	0.327812	-1.60906	8.17574e-05	0.000525858	yes	down
ENSSSCG00000032434	PLAUR	3.29826	1.72171	8.26701e-05	0.000531053	yes	up
ENSSSCG00000009859	TESC	2.79102	1.48079	8.3198e-05	0.000533766	yes	up
ENSSSCG00000035218	ADA2	2.3161	1.2117	8.41594e-05	0.000538567	yes	up
ENSSSCG00000016928	RAB3D	0.452796	-1.14307	8.44553e-05	0.000539777	yes	down
ENSSSCG00000013550	SLC25A23	2.24684	1.1679	8.44389e-05	0.000539777	yes	up
ENSSSCG00000036002	TGIF2	2.14746	1.10263	8.53444e-05	0.000545033	yes	up
ENSSSCG00000017272	HELZ	2.01508	1.01084	8.53855e-05	0.000545033	yes	up
ENSSSCG00000004656	EID1	2.09789	1.06894	8.61524e-05	0.000548543	yes	up
ENSSSCG00000039307	H2AJ	0.499143	-1.00247	8.6303e-05	0.000549156	yes	down
ENSSSCG00000023437	ITPR1	2.21724	1.14877	8.70428e-05	0.000553168	yes	up
ENSSSCG00000030156	APBB1IP	2.78491	1.47763	8.82789e-05	0.000560671	yes	up
ENSSSCG00000011359	ATRIP	0.445216	-1.16742	8.84508e-05	0.00056141	yes	down
ENSSSCG00000024431	ATG9B	0.358103	-1.48155	9.02376e-05	0.000572033	yes	down
ENSSSCG00000040100	-	2.38707	1.25524	9.03979e-05	0.000572465	yes	up
ENSSSCG00000017005	KCNMB1	2.96138	1.56627	9.18744e-05	0.000579864	yes	up
ENSSSCG00000001867	PSTPIP1	2.16921	1.11717	9.25756e-05	0.000583561	yes	up
ENSSSCG00000025686	KMO	3.38515	1.75922	9.57052e-05	0.000601414	yes	up
ENSSSCG00000038283	KLK11	0.356069	-1.48977	9.60507e-05	0.00060321	yes	down
ENSSSCG00000023955	RAD51C	0.460392	-1.11907	9.72361e-05	0.000609897	yes	down
ENSSSCG00000002793	-	0.424524	-1.23608	9.76492e-05	0.000611729	yes	down
ENSSSCG00000013614	-	3.06764	1.61713	9.8603e-05	0.000617322	yes	up
ENSSSCG00000009627	-	0.418535	-1.25658	0.000100584	0.000628558	yes	down
ENSSSCG00000003157	LIN7B	0.433433	-1.20612	0.00010169	0.000634681	yes	down
ENSSSCG00000024070	CDK5	0.457279	-1.12885	0.000102449	0.000637844	yes	down
ENSSSCG00000016075	SF3B1	2.04246	1.03031	0.000105109	0.000653198	yes	up
ENSSSCG00000001780	FAH	2.63339	1.39692	0.000106026	0.000657686	yes	up
ENSSSCG00000002697	NUDT7	0.368032	-1.4421	0.000109225	0.000674372	yes	down
ENSSSCG00000038838	DLX5	0.390374	-1.35707	0.000112164	0.00069152	yes	down
ENSSSCG00000025492	NUDT13	0.487945	-1.03521	0.00011279	0.000693689	yes	down
ENSSSCG00000016317	AGAP1	2.14811	1.10307	0.00011332	0.000696521	yes	up
ENSSSCG00000002265	FAM174B	2.35962	1.23855	0.000113459	0.00069695	yes	up
ENSSSCG00000026224	ARHGAP31	2.03535	1.02527	0.000115613	0.000707603	yes	up
ENSSSCG00000017920	CXCL16	2.5327	1.34068	0.000119369	0.000727969	yes	up
ENSSSCG00000008446	SIX2	3.6434	1.86529	0.000119372	0.000727969	yes	up
ENSSSCG00000036362	KLK14	0.256043	-1.96554	0.000120694	0.0007347	yes	down
ENSSSCG00000010275	PCBD1	2.3238	1.21649	0.000121119	0.000736401	yes	up
ENSSSCG00000025478	MIB1	2.33854	1.22561	0.000121334	0.000737123	yes	up
ENSSSCG00000031503	PRRX1	2.05327	1.03792	0.000122795	0.000744354	yes	up
ENSSSCG00000040139	B3GNT9	2.4032	1.26495	0.000123314	0.000747049	yes	up
ENSSSCG00000016113	BMPR2	2.10217	1.07188	0.000123512	0.000747802	yes	up
ENSSSCG00000037582	-	2.36856	1.24401	0.000124148	0.000751203	yes	up
ENSSSCG00000004961	ITGA11	2.41741	1.27346	0.000124254	0.000751396	yes	up
ENSSSCG00000034350	SERHL2	2.03708	1.0265	0.000124495	0.000752287	yes	up
ENSSSCG00000010485	TBC1D12	2.202	1.13881	0.000125238	0.000755536	yes	up
ENSSSCG00000026931	SERTAD1	0.442429	-1.17648	0.000128719	0.000775148	yes	down
ENSSSCG00000004791	RASGRP1	0.377442	-1.40567	0.000128975	0.000776232	yes	down
ENSSSCG00000035775	BCS1L	0.394834	-1.34068	0.000129289	0.000776731	yes	down
ENSSSCG00000003391	CA6	0.341638	-1.54946	0.00012954	0.000777314	yes	down
ENSSSCG00000027777	PRRG1	2.07562	1.05354	0.000129996	0.000779591	yes	up
ENSSSCG00000005636	SLC25A25	2.32243	1.21563	0.000130752	0.000783195	yes	up
ENSSSCG00000001977	STXBP6	2.00658	1.00474	0.000135341	0.000808765	yes	up
ENSSSCG00000017478	RAPGEFL1	0.484917	-1.04419	0.000139369	0.000831364	yes	down
ENSSSCG00000013397	ARNTL	0.431197	-1.21358	0.000142657	0.000848972	yes	down
ENSSSCG00000014304	SEC24A	2.06616	1.04695	0.000143842	0.000854518	yes	up
ENSSSCG00000008339	GFPT1	2.01042	1.0075	0.000145032	0.000860572	yes	up
ENSSSCG00000032601	RASSF2	2.54368	1.34692	0.000145513	0.000862414	yes	up
ENSSSCG00000016199	CYP27A1	2.33672	1.22449	0.000146206	0.000866018	yes	up
ENSSSCG00000024285	DLG4	2.0244	1.01749	0.000147957	0.000874338	yes	up
ENSSSCG00000040967	NACC2	2.0276	1.01977	0.000149677	0.000883989	yes	up
ENSSSCG00000034107	RNF223	0.375658	-1.41251	0.00015093	0.000890348	yes	down
ENSSSCG00000014581	TUB	2.0254	1.01821	0.00015156	0.000892503	yes	up
ENSSSCG00000013473	GNA15	0.418138	-1.25795	0.000151974	0.00089442	yes	down
ENSSSCG00000011074	-	2.12555	1.08783	0.000152788	0.00089816	yes	up
ENSSSCG00000035619	TMEM135	2.00221	1.00159	0.000155511	0.000910994	yes	up
ENSSSCG00000017752	WSB1	2.06286	1.04465	0.000160423	0.000937594	yes	up
ENSSSCG00000004138	HIVEP2	2.69692	1.43131	0.000164122	0.000956446	yes	up
ENSSSCG00000008738	CC2D2A	2.09452	1.06662	0.000164681	0.000959151	yes	up
ENSSSCG00000004057	SYTL3	2.22881	1.15627	0.000165912	0.000965211	yes	up
ENSSSCG00000015718	C15H2orf76	0.485825	-1.04149	0.000168932	0.000980525	yes	down
ENSSSCG00000029227	LDB2	2.14028	1.0978	0.0001713	0.000991992	yes	up
ENSSSCG00000032151	CPZ	2.84667	1.50928	0.000177506	0.00102382	yes	up
ENSSSCG00000014136	VCAN	2.41469	1.27184	0.000177661	0.00102395	yes	up
ENSSSCG00000038912	-	0.319602	-1.64565	0.000178123	0.00102493	yes	down
ENSSSCG00000026742	BTK	2.2998	1.20151	0.000178534	0.00102624	yes	up
ENSSSCG00000010604	SH3PXD2A	2.58012	1.36744	0.000179084	0.00102881	yes	up
ENSSSCG00000006245	SDR16C5	0.462134	-1.11362	0.000180526	0.00103651	yes	down
ENSSSCG00000038055	CORO1A	2.01589	1.01142	0.000181737	0.00104228	yes	up
ENSSSCG00000024556	ZNF445	2.048	1.03422	0.000185081	0.00105667	yes	up
ENSSSCG00000010649	-	3.41408	1.77149	0.000186071	0.00106052	yes	up
ENSSSCG00000008240	SH2D6	2.23009	1.1571	0.000187241	0.00106659	yes	up
ENSSSCG00000004484	COL12A1	2.05811	1.04132	0.000189337	0.00107671	yes	up
ENSSSCG00000000105	-	2.39715	1.26132	0.000195201	0.00110448	yes	up
ENSSSCG00000004705	MAP1A	2.73793	1.45309	0.00019587	0.00110763	yes	up
ENSSSCG00000038404	LOC106504299	2.05028	1.03582	0.00019884	0.00112254	yes	up
ENSSSCG00000012634	DOCK11	2.06103	1.04337	0.000202535	0.00114085	yes	up
ENSSSCG00000032129	COX7B	0.454268	-1.13839	0.000206148	0.00115927	yes	down
ENSSSCG00000008117	ZNF2	0.446823	-1.16222	0.000208081	0.00116703	yes	down
ENSSSCG00000033624	SRGAP3	2.09044	1.0638	0.000208548	0.00116886	yes	up
ENSSSCG00000024933	SLC36A4	2.40026	1.26319	0.00021174	0.00118347	yes	up
ENSSSCG00000001513	SYNGAP1	2.07268	1.0515	0.000216929	0.00121047	yes	up
ENSSSCG00000029539	RAB23	2.01641	1.01179	0.000220787	0.00122928	yes	up
ENSSSCG00000012280	UXT	0.482977	-1.04997	0.000223876	0.00124367	yes	down
ENSSSCG00000000253	KRT18	2.61554	1.38711	0.000225626	0.00125072	yes	up
ENSSSCG00000035420	HES4	0.492003	-1.02326	0.000226601	0.00125475	yes	down
ENSSSCG00000015612	IRF6	0.485353	-1.04289	0.000226779	0.00125505	yes	down
ENSSSCG00000013551	C3	2.89238	1.53226	0.000229119	0.00126407	yes	up
ENSSSCG00000050244	-	2.27565	1.18628	0.000229161	0.00126407	yes	up
ENSSSCG00000008429	EPCAM	2.30171	1.20271	0.000229344	0.00126439	yes	up
ENSSSCG00000038006	SLC25A33	2.13564	1.09467	0.000230722	0.0012713	yes	up
ENSSSCG00000021885	MDFIC	2.38767	1.2556	0.000234042	0.00128609	yes	up
ENSSSCG00000033786	RRAS2	2.35989	1.23872	0.00024138	0.00132281	yes	up
ENSSSCG00000015999	FKBP7	2.20452	1.14046	0.000242984	0.00133016	yes	up
ENSSSCG00000012625	PGRMC1	2.16136	1.11194	0.000246202	0.00134487	yes	up
ENSSSCG00000021866	EDDM3B	2.49986	1.32185	0.000251852	0.00136981	yes	up
ENSSSCG00000027179	SIM2	3.03963	1.60389	0.000253151	0.00137613	yes	up
ENSSSCG00000040701	-	2.41354	1.27115	0.000256475	0.00139121	yes	up
ENSSSCG00000024813	MAP3K3	2.08206	1.05801	0.00025806	0.00139831	yes	up
ENSSSCG00000010329	ZMIZ1	2.06191	1.04398	0.000259107	0.00140248	yes	up
ENSSSCG00000015888	RBMS1	2.51847	1.33255	0.000265869	0.00143371	yes	up
ENSSSCG00000011695	AGTR1	2.32875	1.21956	0.000266378	0.00143569	yes	up
ENSSSCG00000027098	TBC1D24	2.35464	1.23551	0.000268261	0.00144506	yes	up
ENSSSCG00000006243	PENK	2.57232	1.36307	0.000270196	0.00145317	yes	up
ENSSSCG00000024257	CEMIP2	2.43689	1.28504	0.000273775	0.00147007	yes	up
ENSSSCG00000010974	CNTFR	2.3328	1.22207	0.000281289	0.00150562	yes	up
ENSSSCG00000029590	ACD	2.22276	1.15235	0.000283336	0.00151497	yes	up
ENSSSCG00000026517	CALML4	2.35963	1.23856	0.000284161	0.00151777	yes	up
ENSSSCG00000004962	CORO2B	2.2044	1.14039	0.000288607	0.0015399	yes	up
ENSSSCG00000033849	CD37	2.03647	1.02607	0.000291069	0.00155058	yes	up
ENSSSCG00000016270	C15H2orf72	2.53558	1.34232	0.000309396	0.00163871	yes	up
ENSSSCG00000032803	CYP2S1	0.493726	-1.01822	0.000326207	0.00171607	yes	down
ENSSSCG00000034278	SLC31A1	2.20704	1.14211	0.000329633	0.00173139	yes	up
ENSSSCG00000008103	MERTK	2.51443	1.33023	0.000333282	0.00174602	yes	up
ENSSSCG00000029781	SELENOM	2.16744	1.11599	0.000337459	0.00176516	yes	up
ENSSSCG00000009222	SPARCL1	2.08708	1.06149	0.000343012	0.0017905	yes	up
ENSSSCG00000005284	GNA14	2.03902	1.02788	0.000343833	0.00179386	yes	up
ENSSSCG00000017268	PRKCA	2.45201	1.29397	0.0003468	0.00180747	yes	up
ENSSSCG00000017993	NTN1	2.1609	1.11163	0.000348346	0.00181366	yes	up
ENSSSCG00000038724	C13H3orf70	2.14495	1.10094	0.000365158	0.00189339	yes	up
ENSSSCG00000016453	LOC100519808	2.1186	1.08311	0.000366448	0.00189813	yes	up
ENSSSCG00000038677	GJB3	0.38098	-1.39221	0.0003671	0.00190054	yes	down
ENSSSCG00000035052	KREMEN2	0.450505	-1.15039	0.000368429	0.00190449	yes	down
ENSSSCG00000015871	NR4A2	2.30462	1.20453	0.000370033	0.00191181	yes	up
ENSSSCG00000006836	ELAPOR1	3.02332	1.59614	0.00037376	0.00193008	yes	up
ENSSSCG00000004401	DDO	4.05937	2.02126	0.000379393	0.00195646	yes	up
ENSSSCG00000009430	AKAP11	2.6354	1.39802	0.000387409	0.00199141	yes	up
ENSSSCG00000005316	TPM2	2.29469	1.1983	0.000394844	0.0020214	yes	up
ENSSSCG00000012029	BACH1	2.03242	1.0232	0.000395256	0.00202248	yes	up
ENSSSCG00000021811	GDPD3	0.408052	-1.29317	0.00040542	0.00206717	yes	down
ENSSSCG00000004139	ADGRG6	2.18716	1.12906	0.000408287	0.00208074	yes	up
ENSSSCG00000012950	-	0.482706	-1.05078	0.000417934	0.00212455	yes	down
ENSSSCG00000017137	METRNL	0.498114	-1.00545	0.000421273	0.0021383	yes	down
ENSSSCG00000010772	ADAM8	3.09476	1.62983	0.000425125	0.00215569	yes	up
ENSSSCG00000014830	COA4	0.357071	-1.48572	0.000429326	0.00217481	yes	down
ENSSSCG00000029870	WNT3A	0.439224	-1.18697	0.000435986	0.00220303	yes	down
ENSSSCG00000000117	C5H22orf23	0.482489	-1.05143	0.000467757	0.00233742	yes	down
ENSSSCG00000010437	PAPSS2	6.71556	2.74751	0.000471796	0.00235456	yes	up
ENSSSCG00000001914	LOXL1	2.32065	1.21453	0.000481789	0.00239615	yes	up
ENSSSCG00000013301	ELF5	2.01141	1.00821	0.000494179	0.00244934	yes	up
ENSSSCG00000035211	GCC1	2.0054	1.00389	0.000499874	0.00247392	yes	up
ENSSSCG00000034450	ABHD10	0.461039	-1.11704	0.000507236	0.00250668	yes	down
ENSSSCG00000017526	COPZ2	2.11347	1.07961	0.000510246	0.00251786	yes	up
ENSSSCG00000006738	CD58	2.10033	1.07062	0.000511128	0.00252098	yes	up
ENSSSCG00000013003	-	0.49357	-1.01867	0.000516867	0.00254433	yes	down
ENSSSCG00000004774	IVD	2.44087	1.2874	0.000531721	0.00260602	yes	up
ENSSSCG00000029304	STEAP3	2.23426	1.1598	0.000533611	0.00261276	yes	up
ENSSSCG00000004795	MEIS2	2.09527	1.06714	0.000544711	0.00265978	yes	up
ENSSSCG00000005638	LCN2	2.68908	1.42711	0.000545309	0.00265978	yes	up
ENSSSCG00000028022	-	2.43399	1.28332	0.000567926	0.00275675	yes	up
ENSSSCG00000013246	CSTPP1	0.474236	-1.07632	0.000569128	0.00275993	yes	down
ENSSSCG00000030095	ZBTB16	3.24531	1.69836	0.000576995	0.0027954	yes	up
ENSSSCG00000004314	PM20D2	2.0656	1.04656	0.000581394	0.00281013	yes	up
ENSSSCG00000004367	POPDC3	3.07871	1.62232	0.000590353	0.00284512	yes	up
ENSSSCG00000027325	TRNP1	0.463919	-1.10805	0.000598216	0.00287206	yes	down
ENSSSCG00000010860	PSEN2	2.35357	1.23485	0.000605852	0.00289909	yes	up
ENSSSCG00000029326	CCNB1	0.499694	-1.00088	0.000609902	0.00291708	yes	down
ENSSSCG00000006940	CCN1	2.76086	1.46512	0.000613551	0.00293038	yes	up
ENSSSCG00000024361	TFB1M	0.492602	-1.02151	0.000615009	0.00293319	yes	down
ENSSSCG00000033641	COL8A2	3.07803	1.62201	0.000617377	0.00294309	yes	up
ENSSSCG00000002385	TGFB3	2.74103	1.45472	0.000622893	0.00296659	yes	up
ENSSSCG00000035867	GFOD1	2.09832	1.06923	0.000625198	0.00297617	yes	up
ENSSSCG00000006183	SBSPON	2.37661	1.24891	0.000629451	0.00299359	yes	up
ENSSSCG00000007135	NINL	2.01446	1.01039	0.000632391	0.00300475	yes	up
ENSSSCG00000040931	SLC17A9	2.18622	1.12844	0.000634925	0.00301537	yes	up
ENSSSCG00000004053	TAGAP	2.04835	1.03446	0.000637595	0.00302379	yes	up
ENSSSCG00000036030	INKA2	0.426381	-1.22978	0.00064533	0.00305331	yes	down
ENSSSCG00000013455	IZUMO4	2.52792	1.33795	0.000653614	0.00308602	yes	up
ENSSSCG00000000528	PKP2	2.66637	1.41488	0.00066445	0.00312914	yes	up
ENSSSCG00000004670	-	0.366322	-1.44882	0.000678171	0.00318781	yes	down
ENSSSCG00000031594	NICN1	2.01175	1.00845	0.00068621	0.00321663	yes	up
ENSSSCG00000015815	FGFR1	2.10551	1.07417	0.000729681	0.00339366	yes	up
ENSSSCG00000039548	PTGFR	3.77825	1.91772	0.000738847	0.00342795	yes	up
ENSSSCG00000029352	CCNL1	2.2418	1.16466	0.000750149	0.00346653	yes	up
ENSSSCG00000040863	-	2.20117	1.13827	0.000753765	0.00348164	yes	up
ENSSSCG00000012122	TCEANC	0.492331	-1.0223	0.000768108	0.00353498	yes	down
ENSSSCG00000006742	MAB21L3	0.446404	-1.16358	0.000790162	0.00362163	yes	down
ENSSSCG00000005023	-	0.477155	-1.06747	0.000797058	0.00364828	yes	down
ENSSSCG00000014255	SLC12A2	2.0579	1.04117	0.000809455	0.00368618	yes	up
ENSSSCG00000017053	NIPAL4	0.383808	-1.38154	0.000833909	0.0037878	yes	down
ENSSSCG00000013760	-	0.408041	-1.29321	0.000843287	0.00382696	yes	down
ENSSSCG00000031356	HES1	0.478231	-1.06422	0.000848369	0.0038483	yes	down
ENSSSCG00000006760	HIPK1	2.2663	1.18034	0.000850808	0.00385418	yes	up
ENSSSCG00000002818	PLLP	0.469776	-1.08996	0.00086627	0.0039137	yes	down
ENSSSCG00000004464	TENT5A	2.19155	1.13195	0.000867316	0.00391667	yes	up
ENSSSCG00000005455	SVEP1	2.30702	1.20603	0.000891138	0.00400814	yes	up
ENSSSCG00000006862	VCAM1	2.45873	1.29791	0.000896941	0.00403065	yes	up
ENSSSCG00000005895	C4H8orf82	2.04728	1.03371	0.000941581	0.00419398	yes	up
ENSSSCG00000004179	-	2.99044	1.58036	0.000954131	0.0042424	yes	up
ENSSSCG00000017461	KRT28	0.261277	-1.93635	0.000961371	0.00426521	yes	down
ENSSSCG00000007767	ZNF668	0.422476	-1.24306	0.000964675	0.004278	yes	down
ENSSSCG00000000837	CHST11	2.51103	1.32828	0.000984017	0.00435232	yes	up
ENSSSCG00000032436	-	0.437825	-1.19157	0.0010076	0.00444883	yes	down
ENSSSCG00000013360	TMEM86A	0.439678	-1.18548	0.00101407	0.00447108	yes	down
ENSSSCG00000036746	RASL10B	0.48432	-1.04597	0.00104211	0.0045763	yes	down
ENSSSCG00000002429	FOXN3	2.28736	1.19368	0.00104235	0.0045763	yes	up
ENSSSCG00000017962	KDM6B	2.29263	1.197	0.00106113	0.00465212	yes	up
ENSSSCG00000037733	TRIQK	2.13205	1.09224	0.00107087	0.00468318	yes	up
ENSSSCG00000020876	RTL5	2.44916	1.29229	0.00107796	0.00470713	yes	up
ENSSSCG00000024310	F13A1	2.54737	1.34901	0.00111587	0.0048423	yes	up
ENSSSCG00000051291	-	0.352684	-1.50355	0.00113557	0.00491936	yes	down
ENSSSCG00000038366	RAP2B	2.06772	1.04804	0.00113857	0.00493021	yes	up
ENSSSCG00000016754	AEBP1	2.04457	1.0318	0.00115684	0.00500289	yes	up
ENSSSCG00000016691	JAZF1	2.03167	1.02267	0.00116077	0.00501131	yes	up
ENSSSCG00000008873	GASK1B	2.07598	1.05379	0.00117382	0.00504612	yes	up
ENSSSCG00000018056	SRCIN1	0.454772	-1.13678	0.00119392	0.00512598	yes	down
ENSSSCG00000007003	-	0.455308	-1.13508	0.00119625	0.00513382	yes	down
ENSSSCG00000003479	MFAP2	2.31392	1.21034	0.00124245	0.00528499	yes	up
ENSSSCG00000017919	MED11	0.48762	-1.03617	0.00126433	0.00536679	yes	down
ENSSSCG00000031342	-	0.498382	-1.00468	0.00126386	0.00536679	yes	down
ENSSSCG00000041835	UFSP1	0.481446	-1.05455	0.00128098	0.00542831	yes	down
ENSSSCG00000039222	BASP1	2.3667	1.24288	0.00132133	0.00557597	yes	up
ENSSSCG00000012480	TNMD	3.87797	1.9553	0.0013927	0.00581162	yes	up
ENSSSCG00000009322	SLC46A3	2.45457	1.29547	0.00139839	0.00583299	yes	up
ENSSSCG00000038475	LOC100157017	2.88961	1.53088	0.00142592	0.00592825	yes	up
ENSSSCG00000024293	TMEM178A	0.328721	-1.60506	0.00147357	0.00610375	yes	down
ENSSSCG00000036612	TNFAIP2	2.25286	1.17176	0.00148489	0.00614311	yes	up
ENSSSCG00000002259	AKAP13	2.19319	1.13303	0.00152764	0.00629146	yes	up
ENSSSCG00000041850	-	3.19077	1.6739	0.00154692	0.00634778	yes	up
ENSSSCG00000032481	DPM2	0.497444	-1.00739	0.00154904	0.00635389	yes	down
ENSSSCG00000006121	PIP4P2	0.406971	-1.297	0.00155975	0.00638746	yes	down
ENSSSCG00000011521	PDZRN3	2.41639	1.27286	0.0016208	0.00658942	yes	up
ENSSSCG00000002516	WARS1	0.490054	-1.02899	0.00164706	0.00668277	yes	down
ENSSSCG00000041928	LOC100514981	2.9076	1.53983	0.00174626	0.00701488	yes	up
ENSSSCG00000000419	LOC100626199	2.50671	1.3258	0.00174962	0.00702281	yes	up
ENSSSCG00000034980	IRF8	2.23976	1.16335	0.00175603	0.00704292	yes	up
ENSSSCG00000001636	GUCA1A	0.440335	-1.18333	0.00177875	0.00711993	yes	down
ENSSSCG00000035058	PID1	2.28845	1.19437	0.00182621	0.00727821	yes	up
ENSSSCG00000025086	LOC100621771	0.34895	-1.51891	0.0018389	0.00731436	yes	down
ENSSSCG00000015507	TNN	2.41486	1.27194	0.00186209	0.00739499	yes	up
ENSSSCG00000013011	SAC3D1	0.484684	-1.04488	0.00187788	0.00744012	yes	down
ENSSSCG00000040105	SLC34A3	0.484761	-1.04466	0.00188112	0.00744714	yes	down
ENSSSCG00000032698	TPPP	0.476007	-1.07095	0.00188226	0.00744876	yes	down
ENSSSCG00000001884	COMMD4	0.485241	-1.04323	0.00188795	0.0074654	yes	down
ENSSSCG00000039784	-	3.82854	1.9368	0.00196485	0.00774226	yes	up
ENSSSCG00000033822	THRSP	8.72765	3.12559	0.00198642	0.00782042	yes	up
ENSSSCG00000008282	WDR54	0.424819	-1.23508	0.00202143	0.00793727	yes	down
ENSSSCG00000040706	DBN1	2.15283	1.10624	0.00207841	0.00812323	yes	up
ENSSSCG00000012652	SASH3	2.31844	1.21315	0.00213657	0.00833123	yes	up
ENSSSCG00000008727	MSX1	2.30417	1.20425	0.00219757	0.00853946	yes	up
ENSSSCG00000014565	LOC100519082	0.425244	-1.23364	0.00222668	0.00862933	yes	down
ENSSSCG00000007358	EMILIN3	2.07675	1.05433	0.0023678	0.00910309	yes	up
ENSSSCG00000006988	PDGFRL	2.18394	1.12693	0.00236783	0.00910309	yes	up
ENSSSCG00000009526	ITGBL1	2.66439	1.41381	0.00241132	0.00925732	yes	up
ENSSSCG00000008119	KCNIP3	3.05261	1.61004	0.00242734	0.00929652	yes	up
ENSSSCG00000023706	CHIA	2.02086	1.01497	0.00244668	0.00935211	yes	up
ENSSSCG00000022370	TNFSF9	2.06937	1.04919	0.00247347	0.00943744	yes	up
ENSSSCG00000029886	LYVE1	2.73909	1.4537	0.00247629	0.00944466	yes	up
ENSSSCG00000013148	GLYATL2	13.378	3.7418	0.00252139	0.00960578	yes	up
ENSSSCG00000013145	DTX4	2.23351	1.15931	0.00255822	0.00971682	yes	up
ENSSSCG00000001137	-	2.2724	1.18422	0.00259343	0.00982838	yes	up
ENSSSCG00000006187	MSC	2.28741	1.19372	0.00262925	0.00991953	yes	up
ENSSSCG00000035299	SFRP4	2.51476	1.33042	0.00265619	0.01001	yes	up
ENSSSCG00000013762	PODNL1	0.486817	-1.03855	0.00267827	0.0100819	yes	down
ENSSSCG00000008841	PDGFRA	2.08557	1.06044	0.00269587	0.0101368	yes	up
ENSSSCG00000022869	BCAP29	2.02893	1.02072	0.00272995	0.0102497	yes	up
ENSSSCG00000004454	ME1	2.02006	1.0144	0.00272973	0.0102497	yes	up
ENSSSCG00000000235	KRT82	2.27693	1.18709	0.00276601	0.0103659	yes	up
ENSSSCG00000032558	EMX2	2.12196	1.0854	0.00280086	0.0104718	yes	up
ENSSSCG00000005830	CCDC183	2.25717	1.17451	0.00291238	0.0107944	yes	up
ENSSSCG00000040905	FAAP24	0.433997	-1.20424	0.00294779	0.0109016	yes	down
ENSSSCG00000010330	PPIF	0.470385	-1.08809	0.00296622	0.0109578	yes	down
ENSSSCG00000000810	AMIGO2	2.1316	1.09194	0.00300889	0.011087	yes	up
ENSSSCG00000039745	HMOX1	2.46174	1.29968	0.00302465	0.0111272	yes	up
ENSSSCG00000017380	ARL4D	0.37963	-1.39734	0.00302465	0.0111272	yes	down
ENSSSCG00000006141	CA3	7.77025	2.95796	0.00311428	0.0114006	yes	up
ENSSSCG00000003147	CA11	2.73092	1.44939	0.00319356	0.0116487	yes	up
ENSSSCG00000037483	RFTN2	2.12419	1.08691	0.00327975	0.0119158	yes	up
ENSSSCG00000037616	LOC100623441	4.85872	2.28058	0.00329529	0.0119649	yes	up
ENSSSCG00000022208	TNFRSF1B	2.01315	1.00946	0.0033709	0.0122031	yes	up
ENSSSCG00000037318	TRABD2B	2.48132	1.31111	0.00339589	0.0122847	yes	up
ENSSSCG00000032288	SLC20A1	2.00165	1.00119	0.00348472	0.0125299	yes	up
ENSSSCG00000029879	LTF	4.54107	2.18303	0.0035567	0.0127235	yes	up
ENSSSCG00000008642	ASAP2	2.06267	1.04451	0.00356327	0.0127353	yes	up
ENSSSCG00000035417	TMEM238	2.34355	1.22869	0.00360253	0.0128348	yes	up
ENSSSCG00000004291	NT5E	2.04684	1.0334	0.00375696	0.0133146	yes	up
ENSSSCG00000015879	DAPL1	0.438131	-1.19057	0.00388502	0.0137108	yes	down
ENSSSCG00000006702	-	7.45236	2.8977	0.00393743	0.0138794	yes	up
ENSSSCG00000006893	BCAR3	2.01482	1.01065	0.00404902	0.014225	yes	up
ENSSSCG00000007130	SYNDIG1	0.367588	-1.44384	0.00414571	0.0145043	yes	down
ENSSSCG00000013933	-	0.479273	-1.06108	0.00417456	0.01459	yes	down
ENSSSCG00000028076	ZBTB7C	0.484296	-1.04604	0.00436558	0.0151581	yes	down
ENSSSCG00000012591	AMOT	2.05369	1.03822	0.00441598	0.0153016	yes	up
ENSSSCG00000034059	ST3GAL3	2.16849	1.11669	0.0045737	0.0157028	yes	up
ENSSSCG00000038765	FAM89A	0.40145	-1.31671	0.00462157	0.0158403	yes	down
ENSSSCG00000008077	CARD19	0.449212	-1.15453	0.00463466	0.0158797	yes	down
ENSSSCG00000017238	TTYH2	2.01688	1.01212	0.00472115	0.0161115	yes	up
ENSSSCG00000035617	-	2.25847	1.17534	0.00474706	0.0161935	yes	up
ENSSSCG00000007872	XYLT1	2.52124	1.33414	0.00489344	0.0165976	yes	up
ENSSSCG00000026454	-	2.07278	1.05157	0.00497076	0.0168148	yes	up
ENSSSCG00000031053	S100A1	2.54909	1.34998	0.0050393	0.016988	yes	up
ENSSSCG00000037918	ADIRF	0.486236	-1.04027	0.00509664	0.0171545	yes	down
ENSSSCG00000004732	PLA2G4F	0.4514	-1.14752	0.00512184	0.0172336	yes	down
ENSSSCG00000014012	GFPT2	7.42188	2.89178	0.00515476	0.0173044	yes	up
ENSSSCG00000017159	-	2.39473	1.25986	0.00517714	0.0173619	yes	up
ENSSSCG00000003000	ITPKC	0.472236	-1.08242	0.00518351	0.0173717	yes	down
ENSSSCG00000015733	GLI2	2.1338	1.09343	0.00536117	0.0178694	yes	up
ENSSSCG00000011727	PTX3	2.78253	1.4764	0.00538812	0.0179385	yes	up
ENSSSCG00000011858	ZNF148	2.02582	1.01851	0.00541087	0.0179965	yes	up
ENSSSCG00000003351	MMP23	2.09069	1.06398	0.00556314	0.0184121	yes	up
ENSSSCG00000012528	BEX3	2.14718	1.10244	0.00558646	0.0184651	yes	up
ENSSSCG00000005673	IER5L	0.495456	-1.01317	0.00560915	0.018528	yes	down
ENSSSCG00000004716	TMEM62	2.11828	1.08289	0.00576393	0.0189711	yes	up
ENSSSCG00000005935	AGO2	2.37852	1.25006	0.00576989	0.0189806	yes	up
ENSSSCG00000000021	ARHGAP8	2.03241	1.02319	0.00580484	0.0190685	yes	up
ENSSSCG00000007093	ZNF133	0.458089	-1.1263	0.00603493	0.0196772	yes	down
ENSSSCG00000032355	LY86	2.13034	1.09108	0.00605156	0.019721	yes	up
ENSSSCG00000009593	ROR2	2.09688	1.06824	0.00610665	0.0198535	yes	up
ENSSSCG00000025468	CPHL1	4.79954	2.26289	0.00611936	0.019882	yes	up
ENSSSCG00000004193	ENPP1	2.09833	1.06924	0.00613591	0.019923	yes	up
ENSSSCG00000036893	PTHLH	2.31029	1.20807	0.0062414	0.0202006	yes	up
ENSSSCG00000027903	LOC110259328	5.55825	2.47463	0.0063258	0.0204215	yes	up
ENSSSCG00000004379	SOBP	2.34168	1.22754	0.00664863	0.0212746	yes	up
ENSSSCG00000009004	SFRP2	2.41053	1.26935	0.00693558	0.0220175	yes	up
ENSSSCG00000028338	PAMR1	2.05916	1.04205	0.00716642	0.0225661	yes	up
ENSSSCG00000015301	STEAP1	2.0217	1.01557	0.00715528	0.0225661	yes	up
ENSSSCG00000015199	VSIG2	2.21766	1.14904	0.00725061	0.0227886	yes	up
ENSSSCG00000009975	EMID1	2.05537	1.0394	0.00752687	0.023518	yes	up
ENSSSCG00000032094	DKK2	2.04717	1.03363	0.00761602	0.0237558	yes	up
ENSSSCG00000022269	SPRP	0.226269	-2.14389	0.00782395	0.0243064	yes	down
ENSSSCG00000009217	PKD2	2.00824	1.00593	0.00811615	0.0250725	yes	up
ENSSSCG00000008868	TDO2	4.44424	2.15194	0.00826231	0.0254153	yes	up
ENSSSCG00000010853	EPHX1	2.37417	1.24742	0.00844987	0.0259056	yes	up
ENSSSCG00000033015	B3GNT7	2.04893	1.03487	0.0086017	0.0262834	yes	up
ENSSSCG00000014015	-	0.425289	-1.23349	0.00884445	0.026887	yes	down
ENSSSCG00000009631	PEBP4	3.05299	1.61022	0.00905583	0.0274224	yes	up
ENSSSCG00000011432	GLYCTK	0.46567	-1.10262	0.00911778	0.0275852	yes	down
ENSSSCG00000016851	OSMR	2.01478	1.01062	0.00960252	0.0287252	yes	up
ENSSSCG00000036573	SPDEF	2.05116	1.03644	0.00984831	0.0293389	yes	up
ENSSSCG00000015086	TMPRSS4	0.44598	-1.16495	0.0103606	0.0305758	yes	down
ENSSSCG00000006719	HSD3B1	2.21594	1.14792	0.0104494	0.0307581	yes	up
ENSSSCG00000028282	SLC1A4	2.27456	1.18559	0.0104651	0.0307863	yes	up
ENSSSCG00000003527	EPHB2	2.38956	1.25674	0.0105875	0.0311193	yes	up
ENSSSCG00000038031	CPSF6	5.10184	2.35102	0.0109149	0.0319556	yes	up
ENSSSCG00000003333	C1QTNF12	0.45881	-1.12403	0.0115506	0.0334539	yes	down
ENSSSCG00000017283	CD79B	3.39541	1.76359	0.0122191	0.035039	yes	up
ENSSSCG00000031781	PSMB10	0.484542	-1.04531	0.0135514	0.0382305	yes	down
ENSSSCG00000033570	-	2.11447	1.0803	0.0159379	0.0435536	yes	up
ENSSSCG00000015212	FEZ1	0.490541	-1.02756	0.0160984	0.0439564	yes	down
ENSSSCG00000006359	ADAMTS4	2.5133	1.32958	0.0165058	0.0448509	yes	up
ENSSSCG00000008741	FGFBP1	0.257765	-1.95587	0.0170533	0.0460787	yes	down
ENSSSCG00000030269	LOC110255214	2.2334	1.15924	0.0174866	0.0469606	yes	up
ENSSSCG00000007430	NEURL2	0.472857	-1.08052	0.0177399	0.0475023	yes	down
ENSSSCG00000009182	ADH1C	5.62575	2.49205	0.0182819	0.0486698	yes	up
