# Supplementary material for: Integration of Multiomics Data Reveals Selection Characteristics of ITGB1 That Are Associated with Size Differentiation in Pigs
Source: Int J Mol Sci. 2025 Feb 13;26(4):1569. doi: 10.3390/ijms26041569 (PMC11855449; doi:10.3390/ijms26041569)
Supplement: Supplementary file 1 [file ijms-26-01569-s001.zip › Table S9.xlsx]

## Sheet: Table S9
Table S9: GO terms of 11 candidate genes associated with pig body size variation
ID	Description	GeneRatio	BgRatio	pvalue	p.adjust	qvalue	geneID	Count
GO:0071407	cellular response to organic cyclic compound	3/6	116/6295	0.000117127	0.0581132	0.0324083	BMP7/SPP1/CLU	3
GO:0071396	cellular response to lipid	3/6	142/6295	0.000213865	0.0581132	0.0324083	BMP7/SPP1/CLU	3
GO:0010647	positive regulation of cell communication	4/6	460/6295	0.000375019	0.0581132	0.0324083	BMP7/SPP1/CLU/F2RL2	4
GO:0023056	positive regulation of signaling	4/6	463/6295	0.00038462	0.0581132	0.0324083	BMP7/SPP1/CLU/F2RL2	4
GO:0014070	response to organic cyclic compound	3/6	185/6295	0.0004679	0.0581132	0.0324083	BMP7/SPP1/CLU	3
GO:0033993	response to lipid	3/6	203/6295	0.000615042	0.0636568	0.0354998	BMP7/SPP1/CLU	3
GO:0031214	biomineral tissue development	2/6	57/6295	0.00118056	0.0916413	0.051106	BMP7/SPP1	2
GO:0110148	biomineralization	2/6	57/6295	0.00118056	0.0916413	0.051106	BMP7/SPP1	2
GO:0006898	receptor-mediated endocytosis	2/6	64/6295	0.0014868	0.0932458	0.0520008	CLU/ITGB1	2
GO:0001649	osteoblast differentiation	2/6	65/6295	0.00153335	0.0932458	0.0520008	BMP7/SPP1	2
GO:0007155	cell adhesion	3/6	345/6295	0.00288301	0.0932458	0.0520008	BMP7/SPP1/ITGB1	3
GO:0022610	biological adhesion	3/6	349/6295	0.00298033	0.0932458	0.0520008	BMP7/SPP1/ITGB1	3
GO:0009967	positive regulation of signal transduction	3/6	412/6295	0.00479594	0.0932458	0.0520008	BMP7/CLU/F2RL2	3
GO:0001503	ossification	2/6	119/6295	0.005058	0.0932458	0.0520008	BMP7/SPP1	2
GO:0006897	endocytosis	2/6	127/6295	0.00574434	0.0932458	0.0520008	CLU/ITGB1	2
GO:1902531	regulation of intracellular signal transduction	3/6	447/6295	0.0060488	0.0932458	0.0520008	BMP7/CLU/F2RL2	3
GO:0030335	positive regulation of cell migration	2/6	139/6295	0.00685065	0.0932458	0.0520008	BMP7/ITGB1	2
GO:1902532	negative regulation of intracellular signal transduction	2/6	141/6295	0.0070439	0.0932458	0.0520008	BMP7/CLU	2
GO:2000147	positive regulation of cell motility	2/6	147/6295	0.00763874	0.0932458	0.0520008	BMP7/ITGB1	2
GO:0040017	positive regulation of locomotion	2/6	150/6295	0.00794459	0.0932458	0.0520008	BMP7/ITGB1	2
GO:0051272	positive regulation of cellular component movement	2/6	150/6295	0.00794459	0.0932458	0.0520008	BMP7/ITGB1	2
GO:0051240	positive regulation of multicellular organismal process	3/6	496/6295	0.00811872	0.0932458	0.0520008	BMP7/SPP1/CLU	3
GO:0044089	positive regulation of cellular component biogenesis	2/6	155/6295	0.00846676	0.0932458	0.0520008	BMP7/CLU	2
GO:0003272	endocardial cushion formation	1/6	10/6295	0.00949736	0.0932458	0.0520008	BMP7	1
GO:0010712	regulation of collagen metabolic process	1/6	10/6295	0.00949736	0.0932458	0.0520008	ITGB1	1
GO:0033273	response to vitamin	1/6	10/6295	0.00949736	0.0932458	0.0520008	SPP1	1
GO:0051482	positive regulation of cytosolic calcium ion concentration involved in phospholipase C-activating G protein-coupled signaling pathway	1/6	10/6295	0.00949736	0.0932458	0.0520008	F2RL2	1
GO:0055094	response to lipoprotein particle	1/6	10/6295	0.00949736	0.0932458	0.0520008	ITGB1	1
GO:0060323	head morphogenesis	1/6	10/6295	0.00949736	0.0932458	0.0520008	CRISPLD1	1
GO:0060325	face morphogenesis	1/6	10/6295	0.00949736	0.0932458	0.0520008	CRISPLD1	1
GO:0060572	morphogenesis of an epithelial bud	1/6	10/6295	0.00949736	0.0932458	0.0520008	BMP7	1
GO:0060713	labyrinthine layer morphogenesis	1/6	10/6295	0.00949736	0.0932458	0.0520008	BMP7	1
GO:0071402	cellular response to lipoprotein particle stimulus	1/6	10/6295	0.00949736	0.0932458	0.0520008	ITGB1	1
GO:0072074	kidney mesenchyme development	1/6	10/6295	0.00949736	0.0932458	0.0520008	BMP7	1
GO:1902003	regulation of amyloid-beta formation	1/6	10/6295	0.00949736	0.0932458	0.0520008	CLU	1
GO:1902230	negative regulation of intrinsic apoptotic signaling pathway in response to DNA damage	1/6	10/6295	0.00949736	0.0932458	0.0520008	CLU	1
GO:1905209	positive regulation of cardiocyte differentiation	1/6	10/6295	0.00949736	0.0932458	0.0520008	BMP7	1
GO:0060322	head development	2/6	166/6295	0.00966965	0.0932458	0.0520008	CRISPLD1/BMP7	2
GO:0043065	positive regulation of apoptotic process	2/6	170/6295	0.0101254	0.0932458	0.0520008	BMP7/CLU	2
GO:0043068	positive regulation of programmed cell death	2/6	172/6295	0.0103568	0.0932458	0.0520008	BMP7/CLU	2
GO:0010171	body morphogenesis	1/6	11/6295	0.0104429	0.0932458	0.0520008	CRISPLD1	1
GO:0010800	positive regulation of peptidyl-threonine phosphorylation	1/6	11/6295	0.0104429	0.0932458	0.0520008	BMP7	1
GO:0035025	positive regulation of Rho protein signal transduction	1/6	11/6295	0.0104429	0.0932458	0.0520008	F2RL2	1
GO:0048260	positive regulation of receptor-mediated endocytosis	1/6	11/6295	0.0104429	0.0932458	0.0520008	CLU	1
GO:0060669	embryonic placenta morphogenesis	1/6	11/6295	0.0104429	0.0932458	0.0520008	BMP7	1
GO:1902229	regulation of intrinsic apoptotic signaling pathway in response to DNA damage	1/6	11/6295	0.0104429	0.0932458	0.0520008	CLU	1
GO:1902991	regulation of amyloid precursor protein catabolic process	1/6	11/6295	0.0104429	0.0932458	0.0520008	CLU	1
GO:1903573	negative regulation of response to endoplasmic reticulum stress	1/6	11/6295	0.0104429	0.0932458	0.0520008	CLU	1
GO:0007431	salivary gland development	1/6	12/6295	0.0113878	0.0932458	0.0520008	BMP7	1
GO:0007435	salivary gland morphogenesis	1/6	12/6295	0.0113878	0.0932458	0.0520008	BMP7	1
GO:0032835	glomerulus development	1/6	12/6295	0.0113878	0.0932458	0.0520008	BMP7	1
GO:0034205	amyloid-beta formation	1/6	12/6295	0.0113878	0.0932458	0.0520008	CLU	1
GO:0045992	negative regulation of embryonic development	1/6	12/6295	0.0113878	0.0932458	0.0520008	BMP7	1
GO:0061384	heart trabecula morphogenesis	1/6	12/6295	0.0113878	0.0932458	0.0520008	BMP7	1
GO:1900006	positive regulation of dendrite development	1/6	12/6295	0.0113878	0.0932458	0.0520008	BMP7	1
GO:1902742	apoptotic process involved in development	1/6	12/6295	0.0113878	0.0932458	0.0520008	BMP7	1
GO:0010942	positive regulation of cell death	2/6	181/6295	0.0114282	0.0932458	0.0520008	BMP7/CLU	2
GO:0007584	response to nutrient	1/6	13/6295	0.0123319	0.0932458	0.0520008	SPP1	1
GO:0014003	oligodendrocyte development	1/6	13/6295	0.0123319	0.0932458	0.0520008	CLU	1
GO:0034113	heterotypic cell-cell adhesion	1/6	13/6295	0.0123319	0.0932458	0.0520008	BMP7	1
GO:0046850	regulation of bone remodeling	1/6	13/6295	0.0123319	0.0932458	0.0520008	SPP1	1
GO:2000736	regulation of stem cell differentiation	1/6	13/6295	0.0123319	0.0932458	0.0520008	BMP7	1
GO:0051129	negative regulation of cellular component organization	2/6	190/6295	0.0125477	0.0932458	0.0520008	BMP7/CLU	2
GO:0003203	endocardial cushion morphogenesis	1/6	14/6295	0.0132752	0.0932458	0.0520008	BMP7	1
GO:0035019	somatic stem cell population maintenance	1/6	14/6295	0.0132752	0.0932458	0.0520008	BMP7	1
GO:0045429	positive regulation of nitric oxide biosynthetic process	1/6	14/6295	0.0132752	0.0932458	0.0520008	CLU	1
GO:0060037	pharyngeal system development	1/6	14/6295	0.0132752	0.0932458	0.0520008	BMP7	1
GO:0060571	morphogenesis of an epithelial fold	1/6	14/6295	0.0132752	0.0932458	0.0520008	BMP7	1
GO:0097242	amyloid-beta clearance	1/6	14/6295	0.0132752	0.0932458	0.0520008	CLU	1
GO:1903078	positive regulation of protein localization to plasma membrane	1/6	14/6295	0.0132752	0.0932458	0.0520008	ITGB1	1
GO:1904377	positive regulation of protein localization to cell periphery	1/6	14/6295	0.0132752	0.0932458	0.0520008	ITGB1	1
GO:1904407	positive regulation of nitric oxide metabolic process	1/6	14/6295	0.0132752	0.0932458	0.0520008	CLU	1
GO:1905207	regulation of cardiocyte differentiation	1/6	14/6295	0.0132752	0.0932458	0.0520008	BMP7	1
GO:0001755	neural crest cell migration	1/6	15/6295	0.0142178	0.0932458	0.0520008	BMP7	1
GO:0001774	microglial cell activation	1/6	15/6295	0.0142178	0.0932458	0.0520008	CLU	1
GO:0002269	leukocyte activation involved in inflammatory response	1/6	15/6295	0.0142178	0.0932458	0.0520008	CLU	1
GO:0030574	collagen catabolic process	1/6	15/6295	0.0142178	0.0932458	0.0520008	ITGB1	1
GO:0035272	exocrine system development	1/6	15/6295	0.0142178	0.0932458	0.0520008	BMP7	1
GO:0042987	amyloid precursor protein catabolic process	1/6	15/6295	0.0142178	0.0932458	0.0520008	CLU	1
GO:0050435	amyloid-beta metabolic process	1/6	15/6295	0.0142178	0.0932458	0.0520008	CLU	1
GO:0060324	face development	1/6	15/6295	0.0142178	0.0932458	0.0520008	CRISPLD1	1
GO:0110111	negative regulation of animal organ morphogenesis	1/6	15/6295	0.0142178	0.0932458	0.0520008	BMP7	1
GO:0045859	regulation of protein kinase activity	2/6	206/6295	0.0146551	0.0932458	0.0520008	BMP7/CLU	2
GO:0003156	regulation of animal organ formation	1/6	16/6295	0.0151596	0.0932458	0.0520008	BMP7	1
GO:0034103	regulation of tissue remodeling	1/6	16/6295	0.0151596	0.0932458	0.0520008	SPP1	1
GO:0060512	prostate gland morphogenesis	1/6	16/6295	0.0151596	0.0932458	0.0520008	BMP7	1
GO:0060740	prostate gland epithelium morphogenesis	1/6	16/6295	0.0151596	0.0932458	0.0520008	BMP7	1
GO:0061383	trabecula morphogenesis	1/6	16/6295	0.0151596	0.0932458	0.0520008	BMP7	1
GO:1901216	positive regulation of neuron death	1/6	16/6295	0.0151596	0.0932458	0.0520008	CLU	1
GO:1905897	regulation of response to endoplasmic reticulum stress	1/6	16/6295	0.0151596	0.0932458	0.0520008	CLU	1
GO:0010799	regulation of peptidyl-threonine phosphorylation	1/6	17/6295	0.0161007	0.0932458	0.0520008	BMP7	1
GO:0033627	cell adhesion mediated by integrin	1/6	17/6295	0.0161007	0.0932458	0.0520008	ITGB1	1
GO:0061900	glial cell activation	1/6	17/6295	0.0161007	0.0932458	0.0520008	CLU	1
GO:1903428	positive regulation of reactive oxygen species biosynthetic process	1/6	17/6295	0.0161007	0.0932458	0.0520008	CLU	1
GO:2000826	regulation of heart morphogenesis	1/6	17/6295	0.0161007	0.0932458	0.0520008	BMP7	1
GO:0007417	central nervous system development	2/6	217/6295	0.0161893	0.0932458	0.0520008	BMP7/CLU	2
GO:0051050	positive regulation of transport	2/6	221/6295	0.0167642	0.0932458	0.0520008	SPP1/CLU	2
GO:0003197	endocardial cushion development	1/6	18/6295	0.017041	0.0932458	0.0520008	BMP7	1
GO:0010463	mesenchymal cell proliferation	1/6	18/6295	0.017041	0.0932458	0.0520008	BMP7	1
GO:0010718	positive regulation of epithelial to mesenchymal transition	1/6	18/6295	0.017041	0.0932458	0.0520008	BMP7	1
GO:0032760	positive regulation of tumor necrosis factor production	1/6	18/6295	0.017041	0.0932458	0.0520008	CLU	1
GO:0045453	bone resorption	1/6	18/6295	0.017041	0.0932458	0.0520008	SPP1	1
GO:0045669	positive regulation of osteoblast differentiation	1/6	18/6295	0.017041	0.0932458	0.0520008	BMP7	1
GO:0045746	negative regulation of Notch signaling pathway	1/6	18/6295	0.017041	0.0932458	0.0520008	BMP7	1
GO:0061077	chaperone-mediated protein folding	1/6	18/6295	0.017041	0.0932458	0.0520008	CLU	1
GO:0150076	neuroinflammatory response	1/6	18/6295	0.017041	0.0932458	0.0520008	CLU	1
GO:0030334	regulation of cell migration	2/6	228/6295	0.0177919	0.0932458	0.0520008	BMP7/ITGB1	2
GO:0043549	regulation of kinase activity	2/6	228/6295	0.0177919	0.0932458	0.0520008	BMP7/CLU	2
GO:0010862	positive regulation of pathway-restricted SMAD protein phosphorylation	1/6	19/6295	0.0179806	0.0932458	0.0520008	BMP7	1
GO:0014032	neural crest cell development	1/6	19/6295	0.0179806	0.0932458	0.0520008	BMP7	1
GO:0030501	positive regulation of bone mineralization	1/6	19/6295	0.0179806	0.0932458	0.0520008	BMP7	1
GO:0042982	amyloid precursor protein metabolic process	1/6	19/6295	0.0179806	0.0932458	0.0520008	CLU	1
GO:0046579	positive regulation of Ras protein signal transduction	1/6	19/6295	0.0179806	0.0932458	0.0520008	F2RL2	1
GO:0048259	regulation of receptor-mediated endocytosis	1/6	19/6295	0.0179806	0.0932458	0.0520008	CLU	1
GO:0050873	brown fat cell differentiation	1/6	19/6295	0.0179806	0.0932458	0.0520008	BMP7	1
GO:0060711	labyrinthine layer development	1/6	19/6295	0.0179806	0.0932458	0.0520008	BMP7	1
GO:1903557	positive regulation of tumor necrosis factor superfamily cytokine production	1/6	19/6295	0.0179806	0.0932458	0.0520008	CLU	1
GO:0043066	negative regulation of apoptotic process	2/6	232/6295	0.0183913	0.0932458	0.0520008	BMP7/CLU	2
GO:0002011	morphogenesis of an epithelial sheet	1/6	20/6295	0.0189194	0.0932458	0.0520008	BMP7	1
GO:0045428	regulation of nitric oxide biosynthetic process	1/6	20/6295	0.0189194	0.0932458	0.0520008	CLU	1
GO:0045839	negative regulation of mitotic nuclear division	1/6	20/6295	0.0189194	0.0932458	0.0520008	BMP7	1
GO:0048864	stem cell development	1/6	20/6295	0.0189194	0.0932458	0.0520008	BMP7	1
GO:0051057	positive regulation of small GTPase mediated signal transduction	1/6	20/6295	0.0189194	0.0932458	0.0520008	F2RL2	1
GO:0072132	mesenchyme morphogenesis	1/6	20/6295	0.0189194	0.0932458	0.0520008	BMP7	1
GO:0140353	lipid export from cell	1/6	20/6295	0.0189194	0.0932458	0.0520008	SPP1	1
GO:1905477	positive regulation of protein localization to membrane	1/6	20/6295	0.0189194	0.0932458	0.0520008	ITGB1	1
GO:0043069	negative regulation of programmed cell death	2/6	237/6295	0.0191531	0.0933703	0.0520702	BMP7/CLU	2
GO:0009880	embryonic pattern specification	1/6	21/6295	0.0198575	0.0933703	0.0520702	BMP7	1
GO:0014031	mesenchymal cell development	1/6	21/6295	0.0198575	0.0933703	0.0520702	BMP7	1
GO:0090183	regulation of kidney development	1/6	21/6295	0.0198575	0.0933703	0.0520702	BMP7	1
GO:2000145	regulation of cell motility	2/6	246/6295	0.0205588	0.0933703	0.0520702	BMP7/ITGB1	2
GO:0006809	nitric oxide biosynthetic process	1/6	22/6295	0.0207949	0.0933703	0.0520702	CLU	1
GO:0070169	positive regulation of biomineral tissue development	1/6	22/6295	0.0207949	0.0933703	0.0520702	BMP7	1
GO:0110151	positive regulation of biomineralization	1/6	22/6295	0.0207949	0.0933703	0.0520702	BMP7	1
GO:0009894	regulation of catabolic process	2/6	252/6295	0.0215203	0.0933703	0.0520702	CLU/ITGB1	2
GO:0060548	negative regulation of cell death	2/6	252/6295	0.0215203	0.0933703	0.0520702	BMP7/CLU	2
GO:0043407	negative regulation of MAP kinase activity	1/6	23/6295	0.0217314	0.0933703	0.0520702	BMP7	1
GO:0045600	positive regulation of fat cell differentiation	1/6	23/6295	0.0217314	0.0933703	0.0520702	BMP7	1
GO:0046209	nitric oxide metabolic process	1/6	23/6295	0.0217314	0.0933703	0.0520702	CLU	1
GO:2001021	negative regulation of response to DNA damage stimulus	1/6	23/6295	0.0217314	0.0933703	0.0520702	CLU	1
GO:2001057	reactive nitrogen species metabolic process	1/6	23/6295	0.0217314	0.0933703	0.0520702	CLU	1
GO:0040012	regulation of locomotion	2/6	256/6295	0.022172	0.0933703	0.0520702	BMP7/ITGB1	2
GO:0014033	neural crest cell differentiation	1/6	24/6295	0.0226673	0.0933703	0.0520702	BMP7	1
GO:0030850	prostate gland development	1/6	24/6295	0.0226673	0.0933703	0.0520702	BMP7	1
GO:0032436	positive regulation of proteasomal ubiquitin-dependent protein catabolic process	1/6	24/6295	0.0226673	0.0933703	0.0520702	CLU	1
GO:1901655	cellular response to ketone	1/6	24/6295	0.0226673	0.0933703	0.0520702	SPP1	1
GO:0051270	regulation of cellular component movement	2/6	263/6295	0.0233331	0.0933703	0.0520702	BMP7/ITGB1	2
GO:0051338	regulation of transferase activity	2/6	263/6295	0.0233331	0.0933703	0.0520702	BMP7/CLU	2
GO:0050773	regulation of dendrite development	1/6	25/6295	0.0236024	0.0933703	0.0520702	BMP7	1
GO:0060389	pathway-restricted SMAD protein phosphorylation	1/6	25/6295	0.0236024	0.0933703	0.0520702	BMP7	1
GO:0060393	regulation of pathway-restricted SMAD protein phosphorylation	1/6	25/6295	0.0236024	0.0933703	0.0520702	BMP7	1
GO:2001243	negative regulation of intrinsic apoptotic signaling pathway	1/6	25/6295	0.0236024	0.0933703	0.0520702	CLU	1
GO:2001244	positive regulation of intrinsic apoptotic signaling pathway	1/6	25/6295	0.0236024	0.0933703	0.0520702	CLU	1
GO:0000902	cell morphogenesis	2/6	267/6295	0.0240082	0.0933703	0.0520702	BMP7/CLU	2
GO:0051248	negative regulation of protein metabolic process	2/6	269/6295	0.0243489	0.0933703	0.0520702	BMP7/CLU	2
GO:0001707	mesoderm formation	1/6	26/6295	0.0245367	0.0933703	0.0520702	BMP7	1
GO:0032963	collagen metabolic process	1/6	26/6295	0.0245367	0.0933703	0.0520702	ITGB1	1
GO:0042475	odontogenesis of dentin-containing tooth	1/6	26/6295	0.0245367	0.0933703	0.0520702	BMP7	1
GO:0051784	negative regulation of nuclear division	1/6	26/6295	0.0245367	0.0933703	0.0520702	BMP7	1
GO:1901800	positive regulation of proteasomal protein catabolic process	1/6	26/6295	0.0245367	0.0933703	0.0520702	CLU	1
GO:1902533	positive regulation of intracellular signal transduction	2/6	274/6295	0.0252097	0.0933703	0.0520702	CLU/F2RL2	2
GO:0035023	regulation of Rho protein signal transduction	1/6	27/6295	0.0254703	0.0933703	0.0520702	F2RL2	1
GO:0045807	positive regulation of endocytosis	1/6	27/6295	0.0254703	0.0933703	0.0520702	CLU	1
GO:0048332	mesoderm morphogenesis	1/6	27/6295	0.0254703	0.0933703	0.0520702	BMP7	1
GO:1903076	regulation of protein localization to plasma membrane	1/6	27/6295	0.0254703	0.0933703	0.0520702	ITGB1	1
GO:2000060	positive regulation of ubiquitin-dependent protein catabolic process	1/6	27/6295	0.0254703	0.0933703	0.0520702	CLU	1
GO:0008630	intrinsic apoptotic signaling pathway in response to DNA damage	1/6	28/6295	0.0264032	0.0933703	0.0520702	CLU	1
GO:0032370	positive regulation of lipid transport	1/6	28/6295	0.0264032	0.0933703	0.0520702	SPP1	1
GO:0045778	positive regulation of ossification	1/6	28/6295	0.0264032	0.0933703	0.0520702	BMP7	1
GO:0060411	cardiac septum morphogenesis	1/6	28/6295	0.0264032	0.0933703	0.0520702	BMP7	1
GO:0072028	nephron morphogenesis	1/6	28/6295	0.0264032	0.0933703	0.0520702	BMP7	1
GO:1903426	regulation of reactive oxygen species biosynthetic process	1/6	28/6295	0.0264032	0.0933703	0.0520702	CLU	1
GO:0001656	metanephros development	1/6	29/6295	0.0273353	0.0933703	0.0520702	BMP7	1
GO:0034754	cellular hormone metabolic process	1/6	29/6295	0.0273353	0.0933703	0.0520702	SPP1	1
GO:0048645	animal organ formation	1/6	29/6295	0.0273353	0.0933703	0.0520702	BMP7	1
GO:0060395	SMAD protein signal transduction	1/6	29/6295	0.0273353	0.0933703	0.0520702	BMP7	1
GO:0044087	regulation of cellular component biogenesis	2/6	289/6295	0.0278698	0.0933703	0.0520702	BMP7/CLU	2
GO:1901701	cellular response to oxygen-containing compound	2/6	291/6295	0.0282332	0.0933703	0.0520702	SPP1/CLU	2
GO:0003151	outflow tract morphogenesis	1/6	30/6295	0.0282667	0.0933703	0.0520702	BMP7	1
GO:0008593	regulation of Notch signaling pathway	1/6	30/6295	0.0282667	0.0933703	0.0520702	BMP7	1
GO:0014020	primary neural tube formation	1/6	30/6295	0.0282667	0.0933703	0.0520702	BMP7	1
GO:0032680	regulation of tumor necrosis factor production	1/6	30/6295	0.0282667	0.0933703	0.0520702	CLU	1
GO:0042116	macrophage activation	1/6	30/6295	0.0282667	0.0933703	0.0520702	CLU	1
GO:0043401	steroid hormone mediated signaling pathway	1/6	30/6295	0.0282667	0.0933703	0.0520702	BMP7	1
GO:0090100	positive regulation of transmembrane receptor protein serine/threonine kinase signaling pathway	1/6	30/6295	0.0282667	0.0933703	0.0520702	BMP7	1
GO:1903052	positive regulation of proteolysis involved in cellular protein catabolic process	1/6	30/6295	0.0282667	0.0933703	0.0520702	CLU	1
GO:1904375	regulation of protein localization to cell periphery	1/6	30/6295	0.0282667	0.0933703	0.0520702	ITGB1	1
GO:2000379	positive regulation of reactive oxygen species metabolic process	1/6	30/6295	0.0282667	0.0933703	0.0520702	CLU	1
GO:0048593	camera-type eye morphogenesis	1/6	31/6295	0.0291973	0.0940151	0.0524298	BMP7	1
GO:0060993	kidney morphogenesis	1/6	31/6295	0.0291973	0.0940151	0.0524298	BMP7	1
GO:0001934	positive regulation of protein phosphorylation	2/6	300/6295	0.0298932	0.0940151	0.0524298	BMP7/CLU	2
GO:0010717	regulation of epithelial to mesenchymal transition	1/6	32/6295	0.0301272	0.0940151	0.0524298	BMP7	1
GO:0018107	peptidyl-threonine phosphorylation	1/6	32/6295	0.0301272	0.0940151	0.0524298	BMP7	1
GO:0021782	glial cell development	1/6	32/6295	0.0301272	0.0940151	0.0524298	CLU	1
GO:0030500	regulation of bone mineralization	1/6	32/6295	0.0301272	0.0940151	0.0524298	BMP7	1
GO:0032640	tumor necrosis factor production	1/6	32/6295	0.0301272	0.0940151	0.0524298	CLU	1
GO:0048709	oligodendrocyte differentiation	1/6	32/6295	0.0301272	0.0940151	0.0524298	CLU	1
GO:1901654	response to ketone	1/6	32/6295	0.0301272	0.0940151	0.0524298	SPP1	1
GO:1903555	regulation of tumor necrosis factor superfamily cytokine production	1/6	32/6295	0.0301272	0.0940151	0.0524298	CLU	1
GO:0001892	embryonic placenta development	1/6	33/6295	0.0310564	0.0955076	0.0532621	BMP7	1
GO:0048704	embryonic skeletal system morphogenesis	1/6	33/6295	0.0310564	0.0955076	0.0532621	BMP7	1
GO:0003279	cardiac septum development	1/6	34/6295	0.0319848	0.0955076	0.0532621	BMP7	1
GO:0007009	plasma membrane organization	1/6	34/6295	0.0319848	0.0955076	0.0532621	CLU	1
GO:0046849	bone remodeling	1/6	34/6295	0.0319848	0.0955076	0.0532621	SPP1	1
GO:0071706	tumor necrosis factor superfamily cytokine production	1/6	34/6295	0.0319848	0.0955076	0.0532621	CLU	1
GO:1903364	positive regulation of cellular protein catabolic process	1/6	34/6295	0.0319848	0.0955076	0.0532621	CLU	1
GO:0051130	positive regulation of cellular component organization	2/6	312/6295	0.0321694	0.0955076	0.0532621	BMP7/CLU	2
GO:0042327	positive regulation of phosphorylation	2/6	315/6295	0.0327495	0.0955076	0.0532621	BMP7/CLU	2
GO:0001841	neural tube formation	1/6	35/6295	0.0329124	0.0955076	0.0532621	BMP7	1
GO:0018210	peptidyl-threonine modification	1/6	35/6295	0.0329124	0.0955076	0.0532621	BMP7	1
GO:0031623	receptor internalization	1/6	35/6295	0.0329124	0.0955076	0.0532621	ITGB1	1
GO:0060688	regulation of morphogenesis of a branching structure	1/6	35/6295	0.0329124	0.0955076	0.0532621	BMP7	1
GO:1903409	reactive oxygen species biosynthetic process	1/6	35/6295	0.0329124	0.0955076	0.0532621	CLU	1
GO:2000242	negative regulation of reproductive process	1/6	35/6295	0.0329124	0.0955076	0.0532621	BMP7	1
GO:0007200	phospholipase C-activating G protein-coupled receptor signaling pathway	1/6	36/6295	0.0338393	0.0970567	0.0541261	F2RL2	1
GO:0009968	negative regulation of signal transduction	2/6	325/6295	0.0347147	0.0970567	0.0541261	BMP7/CLU	2
GO:0007498	mesoderm development	1/6	37/6295	0.0347655	0.0970567	0.0541261	BMP7	1
GO:0032434	regulation of proteasomal ubiquitin-dependent protein catabolic process	1/6	37/6295	0.0347655	0.0970567	0.0541261	CLU	1
GO:0001704	formation of primary germ layer	1/6	38/6295	0.035691	0.0970567	0.0541261	BMP7	1
GO:0007229	integrin-mediated signaling pathway	1/6	38/6295	0.035691	0.0970567	0.0541261	ITGB1	1
GO:0042552	myelination	1/6	38/6295	0.035691	0.0970567	0.0541261	CLU	1
GO:0046887	positive regulation of hormone secretion	1/6	38/6295	0.035691	0.0970567	0.0541261	SPP1	1
GO:0070167	regulation of biomineral tissue development	1/6	38/6295	0.035691	0.0970567	0.0541261	BMP7	1
GO:0071901	negative regulation of protein serine/threonine kinase activity	1/6	38/6295	0.035691	0.0970567	0.0541261	BMP7	1
GO:0072006	nephron development	1/6	38/6295	0.035691	0.0970567	0.0541261	BMP7	1
GO:0110110	positive regulation of animal organ morphogenesis	1/6	38/6295	0.035691	0.0970567	0.0541261	BMP7	1
GO:0110149	regulation of biomineralization	1/6	38/6295	0.035691	0.0970567	0.0541261	BMP7	1
GO:1905954	positive regulation of lipid localization	1/6	38/6295	0.035691	0.0970567	0.0541261	SPP1	1
GO:0010562	positive regulation of phosphorus metabolic process	2/6	332/6295	0.036119	0.0970567	0.0541261	BMP7/CLU	2
GO:0045937	positive regulation of phosphate metabolic process	2/6	332/6295	0.036119	0.0970567	0.0541261	BMP7/CLU	2
GO:0035966	response to topologically incorrect protein	1/6	39/6295	0.0366157	0.0970567	0.0541261	CLU	1
GO:0042476	odontogenesis	1/6	39/6295	0.0366157	0.0970567	0.0541261	BMP7	1
GO:0045667	regulation of osteoblast differentiation	1/6	39/6295	0.0366157	0.0970567	0.0541261	BMP7	1
GO:0001838	embryonic epithelial tube formation	1/6	40/6295	0.0375396	0.0970567	0.0541261	BMP7	1
GO:0007272	ensheathment of neurons	1/6	40/6295	0.0375396	0.0970567	0.0541261	CLU	1
GO:0008366	axon ensheathment	1/6	40/6295	0.0375396	0.0970567	0.0541261	CLU	1
GO:0031333	negative regulation of protein-containing complex assembly	1/6	40/6295	0.0375396	0.0970567	0.0541261	CLU	1
GO:0034249	negative regulation of cellular amide metabolic process	1/6	40/6295	0.0375396	0.0970567	0.0541261	CLU	1
GO:1901343	negative regulation of vasculature development	1/6	40/6295	0.0375396	0.0970567	0.0541261	BMP7	1
GO:1905475	regulation of protein localization to membrane	1/6	40/6295	0.0375396	0.0970567	0.0541261	ITGB1	1
GO:0001657	ureteric bud development	1/6	41/6295	0.0384629	0.0970567	0.0541261	BMP7	1
GO:0035051	cardiocyte differentiation	1/6	41/6295	0.0384629	0.0970567	0.0541261	BMP7	1
GO:0048592	eye morphogenesis	1/6	41/6295	0.0384629	0.0970567	0.0541261	BMP7	1
GO:0072163	mesonephric epithelium development	1/6	41/6295	0.0384629	0.0970567	0.0541261	BMP7	1
GO:0072164	mesonephric tubule development	1/6	41/6295	0.0384629	0.0970567	0.0541261	BMP7	1
GO:0072175	epithelial tube formation	1/6	41/6295	0.0384629	0.0970567	0.0541261	BMP7	1
GO:0001823	mesonephros development	1/6	42/6295	0.0393853	0.0970567	0.0541261	BMP7	1
GO:0007266	Rho protein signal transduction	1/6	42/6295	0.0393853	0.0970567	0.0541261	F2RL2	1
GO:0030326	embryonic limb morphogenesis	1/6	42/6295	0.0393853	0.0970567	0.0541261	BMP7	1
GO:0030902	hindbrain development	1/6	42/6295	0.0393853	0.0970567	0.0541261	BMP7	1
GO:0035113	embryonic appendage morphogenesis	1/6	42/6295	0.0393853	0.0970567	0.0541261	BMP7	1
GO:0048706	embryonic skeletal system development	1/6	42/6295	0.0393853	0.0970567	0.0541261	BMP7	1
GO:0030100	regulation of endocytosis	1/6	43/6295	0.0403071	0.0985461	0.0549566	CLU	1
GO:0032368	regulation of lipid transport	1/6	43/6295	0.0403071	0.0985461	0.0549566	SPP1	1
GO:0010648	negative regulation of cell communication	2/6	354/6295	0.0406825	0.0987703	0.0550817	BMP7/CLU	2
GO:0023057	negative regulation of signaling	2/6	355/6295	0.0408953	0.0987703	0.0550817	BMP7/CLU	2
GO:0045995	regulation of embryonic development	1/6	44/6295	0.0412281	0.0987703	0.0550817	BMP7	1
GO:2000058	regulation of ubiquitin-dependent protein catabolic process	1/6	44/6295	0.0412281	0.0987703	0.0550817	CLU	1
GO:0031401	positive regulation of protein modification process	2/6	359/6295	0.0417509	0.0987703	0.0550817	BMP7/CLU	2
GO:0003206	cardiac chamber morphogenesis	1/6	45/6295	0.0421484	0.0987703	0.0550817	BMP7	1
GO:0019827	stem cell population maintenance	1/6	45/6295	0.0421484	0.0987703	0.0550817	BMP7	1
GO:0035148	tube formation	1/6	45/6295	0.0421484	0.0987703	0.0550817	BMP7	1
GO:0071383	cellular response to steroid hormone stimulus	1/6	45/6295	0.0421484	0.0987703	0.0550817	BMP7	1
GO:0098727	maintenance of cell number	1/6	45/6295	0.0421484	0.0987703	0.0550817	BMP7	1
GO:1902904	negative regulation of supramolecular fiber organization	1/6	45/6295	0.0421484	0.0987703	0.0550817	CLU	1
GO:0022612	gland morphogenesis	1/6	46/6295	0.0430679	0.0994244	0.0554465	BMP7	1
GO:0030282	bone mineralization	1/6	46/6295	0.0430679	0.0994244	0.0554465	BMP7	1
GO:0034250	positive regulation of cellular amide metabolic process	1/6	46/6295	0.0430679	0.0994244	0.0554465	CLU	1
GO:0045598	regulation of fat cell differentiation	1/6	46/6295	0.0430679	0.0994244	0.0554465	BMP7	1
GO:0035107	appendage morphogenesis	1/6	47/6295	0.0439867	0.100058	0.0557996	BMP7	1
GO:0035108	limb morphogenesis	1/6	47/6295	0.0439867	0.100058	0.0557996	BMP7	1
GO:1905330	regulation of morphogenesis of an epithelium	1/6	47/6295	0.0439867	0.100058	0.0557996	BMP7	1
GO:2001242	regulation of intrinsic apoptotic signaling pathway	1/6	47/6295	0.0439867	0.100058	0.0557996	CLU	1
GO:0007160	cell-matrix adhesion	1/6	48/6295	0.0449048	0.101036	0.056345	ITGB1	1
GO:0016331	morphogenesis of embryonic epithelium	1/6	48/6295	0.0449048	0.101036	0.056345	BMP7	1
GO:0021915	neural tube development	1/6	48/6295	0.0449048	0.101036	0.056345	BMP7	1
GO:0001837	epithelial to mesenchymal transition	1/6	49/6295	0.0458221	0.101627	0.0566747	BMP7	1
GO:0010976	positive regulation of neuron projection development	1/6	49/6295	0.0458221	0.101627	0.0566747	BMP7	1
GO:0043409	negative regulation of MAPK cascade	1/6	49/6295	0.0458221	0.101627	0.0566747	BMP7	1
GO:0061136	regulation of proteasomal protein catabolic process	1/6	49/6295	0.0458221	0.101627	0.0566747	CLU	1
GO:0003205	cardiac chamber development	1/6	50/6295	0.0467387	0.102561	0.0571956	BMP7	1
GO:0016358	dendrite development	1/6	50/6295	0.0467387	0.102561	0.0571956	BMP7	1
GO:0072073	kidney epithelium development	1/6	50/6295	0.0467387	0.102561	0.0571956	BMP7	1
GO:1901700	response to oxygen-containing compound	2/6	384/6295	0.0472613	0.103343	0.0576315	SPP1/CLU	2
GO:0009755	hormone-mediated signaling pathway	1/6	51/6295	0.0476546	0.103474	0.0577047	BMP7	1
GO:0046578	regulation of Ras protein signal transduction	1/6	51/6295	0.0476546	0.103474	0.0577047	F2RL2	1
GO:0001890	placenta development	1/6	52/6295	0.0485697	0.104366	0.0582023	BMP7	1
GO:0007369	gastrulation	1/6	52/6295	0.0485697	0.104366	0.0582023	BMP7	1
GO:0030509	BMP signaling pathway	1/6	52/6295	0.0485697	0.104366	0.0582023	BMP7	1
GO:0007088	regulation of mitotic nuclear division	1/6	53/6295	0.0494841	0.1056	0.0588905	BMP7	1
GO:0050821	protein stabilization	1/6	53/6295	0.0494841	0.1056	0.0588905	CLU	1
GO:0009719	response to endogenous stimulus	2/6	395/6295	0.049773	0.105733	0.0589647	BMP7/ITGB1	2
GO:0034364	high-density lipoprotein particle	1/7	11/7120	0.0107691	0.0914744	0.0588432	CLU	1
GO:0008305	integrin complex	1/7	12/7120	0.0117432	0.0914744	0.0588432	ITGB1	1
GO:0098636	protein complex involved in cell adhesion	1/7	14/7120	0.0136889	0.0914744	0.0588432	ITGB1	1
GO:0016234	inclusion body	1/7	15/7120	0.0146605	0.0914744	0.0588432	CLU	1
GO:0034358	plasma lipoprotein particle	1/7	15/7120	0.0146605	0.0914744	0.0588432	CLU	1
GO:1990777	lipoprotein particle	1/7	15/7120	0.0146605	0.0914744	0.0588432	CLU	1
GO:0005788	endoplasmic reticulum lumen	1/7	16/7120	0.0156312	0.0914744	0.0588432	CLU	1
GO:0032587	ruffle membrane	1/7	16/7120	0.0156312	0.0914744	0.0588432	ITGB1	1
GO:0032994	protein-lipid complex	1/7	16/7120	0.0156312	0.0914744	0.0588432	CLU	1
GO:0009986	cell surface	2/7	213/7120	0.0169397	0.0914744	0.0588432	CLU/ITGB1	2
GO:0098590	plasma membrane region	2/7	251/7120	0.0231203	0.104714	0.06736	ITGB1/F2RL2	2
GO:0042470	melanosome	1/7	29/7120	0.0281769	0.104714	0.06736	ITGB1	1
GO:0048770	pigment granule	1/7	29/7120	0.0281769	0.104714	0.06736	ITGB1	1
GO:0031256	leading edge membrane	1/7	30/7120	0.0291363	0.104714	0.06736	ITGB1	1
GO:0001726	ruffle	1/7	32/7120	0.0310526	0.104714	0.06736	ITGB1	1
GO:0005925	focal adhesion	1/7	32/7120	0.0310526	0.104714	0.06736	ITGB1	1
GO:0030055	cell-substrate junction	1/7	34/7120	0.0329656	0.104714	0.06736	ITGB1	1
GO:0030027	lamellipodium	1/7	37/7120	0.0358291	0.107487	0.0691438	ITGB1	1
GO:0055037	recycling endosome	1/7	40/7120	0.0386852	0.109948	0.0707265	ITGB1	1
GO:0005887	integral component of plasma membrane	2/7	359/7120	0.0449872	0.121465	0.0781356	ITGB1/F2RL2	2
GO:0031226	intrinsic component of plasma membrane	2/7	380/7120	0.0499105	0.127436	0.0819765	ITGB1/F2RL2	2
GO:0005178	integrin binding	2/6	38/6954	0.000430195	0.0124756	0.00679255	SPP1/ITGB1	2
GO:0050839	cell adhesion molecule binding	2/6	65/6954	0.00125968	0.0159239	0.00866997	SPP1/ITGB1	2
GO:0044877	protein-containing complex binding	3/6	314/6954	0.0016473	0.0159239	0.00866997	SPP1/CLU/ITGB1	3
GO:0005125	cytokine activity	2/6	156/6954	0.0070691	0.0457082	0.0248865	BMP7/SPP1	2
GO:0051787	misfolded protein binding	1/6	10/6954	0.00860025	0.0457082	0.0248865	CLU	1
GO:0001968	fibronectin binding	1/6	11/6954	0.00945687	0.0457082	0.0248865	ITGB1	1
GO:0050840	extracellular matrix binding	1/6	15/6954	0.0128772	0.0469918	0.0255854	SPP1	1
GO:0001540	amyloid-beta binding	1/6	17/6954	0.0145837	0.0469918	0.0255854	CLU	1
GO:0005518	collagen binding	1/6	17/6954	0.0145837	0.0469918	0.0255854	ITGB1	1
GO:0048018	receptor ligand activity	2/6	281/6954	0.0219118	0.0554776	0.0302056	BMP7/SPP1	2
GO:0030546	signaling receptor activator activity	2/6	282/6954	0.0220597	0.0554776	0.0302056	BMP7/SPP1	2
GO:0030545	receptor regulator activity	2/6	288/6954	0.0229563	0.0554776	0.0302056	BMP7/SPP1	2
GO:0051082	unfolded protein binding	1/6	42/6954	0.035708	0.0796563	0.04337	CLU	1
GO:0004222	metalloendopeptidase activity	1/6	50/6954	0.0423875	0.0878028	0.0478055	MMP2	1
